# Supplementary material for: Anthropomorphism Index of Mobility for Artificial Hands
Source: Appl Bionics Biomech. 2019 Jul 28;2019:7169034. doi: 10.1155/2019/7169034 (PMC6701431; doi:10.1155/2019/7169034)
Supplement: Supplementary Materials — The excel file “JointAngles” contains the joint angles for each instant for the twelve tasks repeated three times by twenty subjects during the human grasp experiment. The excel file “Scores” contains the human hand kinematics in the human grasp experiment transformed to scores f tk referred to five functional synergies for the twelve tasks repeated three times by twenty subjects. The excel file “LoadingsMatrix” contains the loadings l ijk of the five functional synergies during ADL. The excel file “ArtificialHands” contains the value c ij according to the method of actuation for each DoF in the artificial hands analyzed and the corresponding k i of each hand. [file 7169034.f1.zip › ArtificialHands.xlsx]

## Sheet: Hoja 1
	Human Hand
F/E	12
AB/AD	4
P.ARC	2
T.OPP	5
	cij
	IMMA	CYBORG	FLEXY	KIT	ADA	ILIMB	BEBIONIC	SENSOR	MICHELANGELO	FRH4	BARRETT	DLR	SHADOW
MCP2_Flexion	1	0.5	0.5	1	1	1	1	0.5	0.5	1	1	1	1
PIP2_Flexion	0.75	0.375	0.375	0.75	0.75	0.75	0.5	0	0	1	0.5	1	1
DIP2_Flexion	0.5625	0	0.28125	0	0	0	0	0	0	0	0	0.5	0.5
MCP3_Flexion	0.5	0.5	0.5	0.75	1	1	1	0.5	0.5	1	1	1	1
PIP3_Flexion	0.375	0.375	0.375	0.5625	0.75	0.75	0.5	0	0	1	0.5	1	1
DIP3_Flexion	0.28125	0	0.28125	0	0	0	0	0	0	0	0	0.5	0.5
MCP4_Flexion	0.5	0.5	0.5	0.75	1	1	1	0.25	0.25	1	0	1	1
PIP4_Flexion	0.375	0.375	0.375	0.5625	0.75	0.75	0.5	0	0	0	0	1	1
DIP4_Flexion	0.28125	0	0.28125	0	0	0	0	0	0	0	0	0.5	0.5
MCP5_Flexion	0.5	0.5	0.5	0.75	1	1	1	0.25	0.25	0.5	0	1	1
PIP5_Flexion	0.375	0.375	0.375	0.5625	0.75	0.75	0.5	0	0	0	0	1	1
DIP5_Flexion	0.28125	0	0.28125	0	0	0	0	0	0	0	0	0.5	0.5
MCP2_Abduction	0.25	0	0.25	0	0.25	0	0	0	0	0	1	1	1
MCP3_Abduction	0.25	0	0.25	0	0.25	0	0	0	0	0	0.5	1	1
MCP4_Abduction	0.25	0	0.25	0	0.25	0	0	0	0	0	0	1	1
MCP5_Abduction	0.25	0	0.25	0	0.25	0	0	0	0	0	0	1	1
CMC5_Flexion	0	0	0	0	0	0	0	0	0	1	0	0	1
CMC4_Flexion	0	0	0	0	0	0	0	0	0	0	0	0	0
CMC1_Flexion	0	0	0	0	0	0	0	0	0	0	0	1	1
CMC1_Abduction	0.5	0	0	0	0	0	0	0	0	0	0	1	1
MCP1_Flexion	1	0.5	0.5	1	1	1	1	0.5	0.5	1	1	1	1
MCP1_Abduction	0.25	0	0.25	0	0.25	1	1	0	1	1	0	0	1
IP1_Flexion	0.75	0.375	0.375	0.75	0.75	0.75	0.5	0	0	0	0.5	0.5	1
	ki
F/E	0.481771	0.291667	0.385417	0.473958	0.583333	0.583333	0.5	0.125	0.125	0.458333	0.25	0.833333	0.833333
AB/AD	0.25	0	0.25	0	0.25	0	0	0	0	0	0.375	1	1
P.ARC	0	0	0	0	0	0	0	0	0	0.5	0	0	0.5
T.OPP	0.5	0.175	0.225	0.35	0.4	0.55	0.5	0.1	0.3	0.4	0.3	0.7	1
