# Supplementary material for: Anthropomorphism Index of Mobility for Artificial Hands
Source: Appl Bionics Biomech. 2019 Jul 28;2019:7169034. doi: 10.1155/2019/7169034 (PMC6701431; doi:10.1155/2019/7169034)
Supplement: Supplementary Materials — The excel file “JointAngles” contains the joint angles for each instant for the twelve tasks repeated three times by twenty subjects during the human grasp experiment. The excel file “Scores” contains the human hand kinematics in the human grasp experiment transformed to scores f tk referred to five functional synergies for the twelve tasks repeated three times by twenty subjects. The excel file “LoadingsMatrix” contains the loadings l ijk of the five functional synergies during ADL. The excel file “ArtificialHands” contains the value c ij according to the method of actuation for each DoF in the artificial hands analyzed and the corresponding k i of each hand. [file 7169034.f1.zip › LoadingsMatrix.xlsx]

## Sheet: Full1
Loadings matrix
	PC1	PC2	PC3	PC4	PC5
CMC1_F	0.0325007	0.109536	0.126877	-0.161543	-0.872551
CMC1_A	0.165816	0.0191096	0.782475	0.0236898	-0.0209531
MCP1_F	0.184378	-0.133903	-0.328484	0.657946	0.134931
IP1_F	0.0438053	0.185879	0.310342	-0.224192	0.51565
MCP2_F	0.336404	0.311484	0.297552	0.7388	-0.0205404
MCP2_A	0.170086	-0.310765	-0.0258133	-0.660824	0.117876
PIP2_F	0.351778	0.264445	0.443496	-0.0975321	0.388815
MCP3_F	0.36157	0.553945	0.42431	0.495654	0.137572
PIP3_F	0.897757	0.107321	0.085493	0.00183391	0.115975
MCP4_F	0.423945	0.683557	0.335139	0.30974	0.118147
MCP4_A	-0.118435	0.868561	-0.124562	0.0953973	-0.0110156
PIP4_F	0.949752	0.130207	-0.0186017	0.0653111	0.00360706
CMC5_F	-0.259937	-0.187281	0.667863	0.00640695	0.0497365
MCP5_F	0.52004	0.660283	0.198358	0.16948	0.0821347
MCP5_A	0.230109	0.909165	-0.152498	0.055345	-0.0136144
PIP5_F	0.851742	0.0889587	-0.0570648	0.145709	-0.0640629
