# Supplementary material for: Anthropomorphism Index of Mobility for Artificial Hands
Source: Appl Bionics Biomech. 2019 Jul 28;2019:7169034. doi: 10.1155/2019/7169034 (PMC6701431; doi:10.1155/2019/7169034)
Supplement: Supplementary Materials — The excel file “JointAngles” contains the joint angles for each instant for the twelve tasks repeated three times by twenty subjects during the human grasp experiment. The excel file “Scores” contains the human hand kinematics in the human grasp experiment transformed to scores f tk referred to five functional synergies for the twelve tasks repeated three times by twenty subjects. The excel file “LoadingsMatrix” contains the loadings l ijk of the five functional synergies during ADL. The excel file “ArtificialHands” contains the value c ij according to the method of actuation for each DoF in the artificial hands analyzed and the corresponding k i of each hand. [file 7169034.f1.zip › Scores.xlsx]

## Sheet: Full1
SUBJECT	REPETITION	GRASP	TIME	Score_PC1	Score_PC2	Score_PC3	Score_PC4	Score_PC5
1	1	1	0	-1.91056	0.529256	-1.73443	-0.419184	0.919189
1	1	1	0.01	-1.9134	0.526033	-1.72371	-0.417167	0.919154
1	1	1	0.02	-1.91637	0.523135	-1.713	-0.415311	0.91913
1	1	1	0.03	-1.91949	0.520808	-1.70243	-0.413774	0.919073
1	1	1	0.04	-1.92283	0.519319	-1.69199	-0.412739	0.918913
1	1	1	0.05	-1.92651	0.518969	-1.68164	-0.412418	0.918552
1	1	1	0.06	-1.93061	0.520103	-1.67135	-0.413069	0.917866
1	1	1	0.07	-1.93521	0.523092	-1.66113	-0.414977	0.916703
1	1	1	0.08	-1.94038	0.528283	-1.65104	-0.418431	0.914889
1	1	1	0.09	-1.94613	0.535942	-1.64111	-0.423691	0.912233
1	1	1	0.1	-1.95243	0.546169	-1.63137	-0.430931	0.908541
1	1	1	0.11	-1.95916	0.558778	-1.62174	-0.440161	0.903637
1	1	1	0.12	-1.96614	0.573187	-1.61206	-0.451151	0.897396
1	1	1	0.13	-1.97306	0.588433	-1.60208	-0.463371	0.889779
1	1	1	0.14	-1.9796	0.603377	-1.59156	-0.476019	0.880868
1	1	1	0.15	-1.9855	0.617047	-1.58035	-0.488218	0.870854
1	1	1	0.16	-1.99064	0.628846	-1.56833	-0.499273	0.860015
1	1	1	0.17	-1.995	0.638562	-1.55553	-0.508786	0.848737
1	1	1	0.18	-1.99865	0.646264	-1.5421	-0.516601	0.837607
1	1	1	0.19	-2.00169	0.652189	-1.52842	-0.522709	0.827432
1	1	1	0.2	-2.00425	0.65667	-1.51497	-0.527211	0.81902
1	1	1	0.21	-2.00644	0.66008	-1.50225	-0.530323	0.812823
1	1	1	0.22	-2.0083	0.662761	-1.49064	-0.532347	0.808851
1	1	1	0.23	-2.0098	0.664913	-1.48031	-0.533597	0.806894
1	1	1	0.24	-2.01083	0.666534	-1.47114	-0.534355	0.806724
1	1	1	0.25	-2.01115	0.667499	-1.46288	-0.534883	0.808145
1	1	1	0.26	-2.01047	0.667691	-1.45525	-0.535475	0.810992
1	1	1	0.27	-2.00844	0.667085	-1.448	-0.536473	0.815105
1	1	1	0.28	-2.00469	0.665735	-1.44087	-0.538256	0.820291
1	1	1	0.29	-1.99888	0.663762	-1.43359	-0.541212	0.826285
1	1	1	0.3	-1.99077	0.661362	-1.4259	-0.54572	0.832696
1	1	1	0.31	-1.98026	0.658822	-1.41764	-0.552113	0.83895
1	1	1	0.32	-1.96744	0.656522	-1.40879	-0.560635	0.844267
1	1	1	0.33	-1.95257	0.654873	-1.39941	-0.571367	0.847773
1	1	1	0.34	-1.93595	0.654169	-1.38952	-0.584185	0.848686
1	1	1	0.35	-1.91764	0.654419	-1.37896	-0.59884	0.846438
1	1	1	0.36	-1.89737	0.655258	-1.36746	-0.61513	0.840728
1	1	1	0.37	-1.87456	0.656078	-1.3547	-0.632995	0.831555
1	1	1	0.38	-1.84867	0.656318	-1.34058	-0.65246	0.819293
1	1	1	0.39	-1.81945	0.655639	-1.32532	-0.673498	0.804759
1	1	1	0.4	-1.787	0.653903	-1.3096	-0.695863	0.789231
1	1	1	0.41	-1.75172	0.651049	-1.2943	-0.719025	0.774255
1	1	1	0.42	-1.71407	0.647057	-1.28016	-0.742359	0.761264
1	1	1	0.43	-1.67452	0.642007	-1.26755	-0.765437	0.751281
1	1	1	0.44	-1.63349	0.6361	-1.25647	-0.788138	0.744843
1	1	1	0.45	-1.59134	0.629556	-1.24665	-0.810523	0.742042
1	1	1	0.46	-1.54835	0.622487	-1.23762	-0.832616	0.742551
1	1	1	0.47	-1.50481	0.614913	-1.22889	-0.854219	0.745607
1	1	1	0.48	-1.46112	0.60689	-1.22014	-0.874865	0.749996
1	1	1	0.49	-1.41773	0.598578	-1.21128	-0.893986	0.754188
1	1	1	0.5	-1.3751	0.590171	-1.20235	-0.911161	0.756674
1	1	1	0.51	-1.33358	0.581768	-1.19334	-0.926198	0.756324
1	1	1	0.52	-1.29348	0.573306	-1.1841	-0.939061	0.752572
1	1	1	0.53	-1.25513	0.56464	-1.17441	-0.949785	0.74548
1	1	1	0.54	-1.21895	0.555683	-1.1641	-0.95842	0.735784
1	1	1	0.55	-1.18539	0.546474	-1.15312	-0.965021	0.724839
1	1	1	0.56	-1.15493	0.537246	-1.14164	-0.969681	0.714276
1	1	1	0.57	-1.12816	0.528455	-1.12991	-0.972566	0.705487
1	1	1	0.58	-1.10564	0.520683	-1.11821	-0.973918	0.699319
1	1	1	0.59	-1.08766	0.514447	-1.10682	-0.974046	0.696031
1	1	1	0.6	-1.07407	0.510084	-1.09614	-0.973305	0.695363
1	1	1	0.61	-1.06432	0.507699	-1.08658	-0.97206	0.696703
1	1	1	0.62	-1.05757	0.507119	-1.07848	-0.970636	0.69933
1	1	1	0.63	-1.05285	0.507895	-1.07205	-0.969294	0.702572
1	1	1	0.64	-1.04912	0.509423	-1.06733	-0.968229	0.705854
1	1	1	0.65	-1.04535	0.511127	-1.06426	-0.967588	0.708715
1	1	1	0.66	-1.04061	0.512572	-1.06265	-0.967476	0.710802
1	1	1	0.67	-1.03409	0.513481	-1.06221	-0.967958	0.711856
1	1	1	0.68	-1.02515	0.513724	-1.0626	-0.969067	0.71169
1	1	1	0.69	-1.01339	0.513299	-1.06342	-0.970792	0.710173
1	1	1	0.7	-0.998666	0.512308	-1.0642	-0.973066	0.707204
1	1	1	0.71	-0.981043	0.510928	-1.06448	-0.975746	0.702691
1	1	1	0.72	-0.96085	0.509376	-1.06378	-0.9786	0.696553
1	1	1	0.73	-0.938564	0.507863	-1.06168	-0.981331	0.688743
1	1	1	0.74	-0.914647	0.506522	-1.05785	-0.983638	0.679304
1	1	1	0.75	-0.8895	0.505358	-1.05212	-0.98524	0.668424
1	1	1	0.76	-0.863522	0.504239	-1.04454	-0.985863	0.656515
1	1	1	0.77	-0.837064	0.502921	-1.03532	-0.985224	0.644239
1	1	1	0.78	-0.810342	0.501144	-1.02478	-0.983087	0.632348
1	1	1	0.79	-0.783427	0.498749	-1.01315	-0.979389	0.621426
1	1	1	0.8	-0.756317	0.495738	-1.00055	-0.974406	0.611797
1	1	1	0.81	-0.728984	0.492273	-0.987034	-0.968807	0.603584
1	1	1	0.82	-0.701366	0.488616	-0.972678	-0.963474	0.596739
1	1	1	0.83	-0.67337	0.485064	-0.957683	-0.959163	0.591015
1	1	1	0.84	-0.64496	0.481888	-0.942419	-0.956294	0.586009
1	1	1	0.85	-0.616259	0.47927	-0.92739	-0.9549	0.581389
1	1	1	0.86	-0.587491	0.477247	-0.913084	-0.954659	0.577165
1	1	1	0.87	-0.558864	0.475756	-0.899806	-0.955004	0.573686
1	1	1	0.88	-0.530564	0.474732	-0.887585	-0.955291	0.571357
1	1	1	0.89	-0.502819	0.474152	-0.876201	-0.954916	0.570398
1	1	1	0.9	-0.475825	0.473969	-0.865335	-0.953383	0.570763
1	1	1	0.91	-0.449619	0.474037	-0.854719	-0.950387	0.572142
1	1	1	0.92	-0.424081	0.47415	-0.84418	-0.945893	0.574039
1	1	1	0.93	-0.399046	0.474135	-0.833559	-0.940178	0.575917
1	1	1	0.94	-0.374364	0.473882	-0.822634	-0.933799	0.57726
1	1	1	0.95	-0.349928	0.473307	-0.811081	-0.927412	0.577582
1	1	1	0.96	-0.325672	0.472314	-0.798506	-0.921514	0.576438
1	1	1	0.97	-0.301491	0.470783	-0.784597	-0.916361	0.573458
1	1	1	0.98	-0.277208	0.468635	-0.769325	-0.912009	0.568375
1	1	1	0.99	-0.252675	0.465934	-0.753025	-0.908368	0.561117
1	1	1	1	-0.227884	0.462895	-0.736303	-0.90523	0.551979
1	1	1	1.01	-0.202988	0.459786	-0.719798	-0.90234	0.541643
1	1	1	1.02	-0.178275	0.456878	-0.704028	-0.899546	0.530989
1	1	1	1.03	-0.15409	0.45443	-0.689384	-0.89693	0.520929
1	1	1	1.04	-0.130728	0.452677	-0.676145	-0.894764	0.512297
1	1	1	1.05	-0.108412	0.451804	-0.664475	-0.893302	0.505668
1	1	1	1.06	-0.0873307	0.451905	-0.654433	-0.892604	0.501224
1	1	1	1.07	-0.0676345	0.452919	-0.645991	-0.89252	0.498802
1	1	1	1.08	-0.049403	0.454609	-0.639034	-0.892765	0.498046
1	1	1	1.09	-0.0326626	0.456661	-0.633328	-0.893005	0.498583
1	1	1	1.1	-0.017375	0.458817	-0.628532	-0.892884	0.500112
1	1	1	1.11	-0.00334799	0.46092	-0.624265	-0.892043	0.502378
1	1	1	1.12	0.00978922	0.462876	-0.620194	-0.890126	0.505123
1	1	1	1.13	0.0224947	0.464629	-0.61607	-0.886807	0.508074
1	1	1	1.14	0.0351985	0.466154	-0.61172	-0.881856	0.510994
1	1	1	1.15	0.0482023	0.467466	-0.606998	-0.87524	0.513779
1	1	1	1.16	0.0615892	0.468616	-0.601782	-0.867215	0.516506
1	1	1	1.17	0.0751972	0.469668	-0.596006	-0.858336	0.519384
1	1	1	1.18	0.0887069	0.470686	-0.589651	-0.849264	0.52267
1	1	1	1.19	0.101805	0.471734	-0.58271	-0.84047	0.526553
1	1	1	1.2	0.114304	0.472872	-0.575192	-0.832086	0.531067
1	1	1	1.21	0.126145	0.47412	-0.567183	-0.823933	0.536034
1	1	1	1.22	0.137355	0.475453	-0.558863	-0.815626	0.541056
1	1	1	1.23	0.14803	0.476798	-0.550446	-0.806715	0.545645
1	1	1	1.24	0.158368	0.478053	-0.542123	-0.796887	0.549411
1	1	1	1.25	0.168701	0.479093	-0.534074	-0.786126	0.552153
1	1	1	1.26	0.179454	0.479819	-0.526498	-0.774749	0.553854
1	1	1	1.27	0.191031	0.480228	-0.51955	-0.763228	0.554635
1	1	1	1.28	0.203701	0.480394	-0.513239	-0.751918	0.554704
1	1	1	1.29	0.217507	0.480419	-0.507386	-0.740934	0.554322
1	1	1	1.3	0.232276	0.480377	-0.501681	-0.730235	0.553792
1	1	1	1.31	0.247735	0.480249	-0.495767	-0.71978	0.553457
1	1	1	1.32	0.263625	0.479873	-0.489335	-0.70966	0.553673
1	1	1	1.33	0.279775	0.478963	-0.482186	-0.700156	0.554772
1	1	1	1.34	0.296129	0.477175	-0.474226	-0.691604	0.557013
1	1	1	1.35	0.312728	0.474159	-0.465406	-0.684148	0.560501
1	1	1	1.36	0.329638	0.469609	-0.455665	-0.677594	0.565157
1	1	1	1.37	0.346852	0.463316	-0.444907	-0.671465	0.570754
1	1	1	1.38	0.364176	0.455239	-0.433006	-0.665128	0.576988
1	1	1	1.39	0.381194	0.445555	-0.419884	-0.657909	0.583486
1	1	1	1.4	0.397354	0.434661	-0.405613	-0.649199	0.589765
1	1	1	1.41	0.412153	0.423121	-0.390444	-0.638549	0.595312
1	1	1	1.42	0.42528	0.411576	-0.374738	-0.625759	0.599735
1	1	1	1.43	0.436671	0.400586	-0.358904	-0.61093	0.602864
1	1	1	1.44	0.446501	0.390507	-0.343375	-0.594502	0.604765
1	1	1	1.45	0.455089	0.381518	-0.32855	-0.577249	0.605711
1	1	1	1.46	0.462736	0.373714	-0.314702	-0.560117	0.606133
1	1	1	1.47	0.469595	0.367173	-0.301941	-0.543959	0.606511
1	1	1	1.48	0.475648	0.361984	-0.290271	-0.529411	0.607296
1	1	1	1.49	0.480802	0.358257	-0.279671	-0.516935	0.608843
1	1	1	1.5	0.484988	0.356095	-0.270105	-0.506786	0.61137
1	1	1	1.51	0.488191	0.355554	-0.26148	-0.498922	0.614912
1	1	1	1.52	0.490437	0.356621	-0.253656	-0.49297	0.619298
1	1	1	1.53	0.491779	0.359224	-0.246456	-0.488315	0.624192
1	1	1	1.54	0.492309	0.363249	-0.239659	-0.484234	0.629177
1	1	1	1.55	0.49216	0.368525	-0.233025	-0.479988	0.633785
1	1	1	1.56	0.491503	0.374803	-0.226336	-0.474888	0.637493
1	1	1	1.57	0.49054	0.381715	-0.219445	-0.468388	0.639772
1	1	1	1.58	0.48949	0.388781	-0.212294	-0.460192	0.640196
1	1	1	1.59	0.488569	0.39549	-0.204936	-0.450365	0.638544
1	1	1	1.6	0.48795	0.401427	-0.197525	-0.439334	0.634844
1	1	1	1.61	0.487722	0.406327	-0.190297	-0.427693	0.629362
1	1	1	1.62	0.487853	0.41002	-0.183524	-0.41586	0.622563
1	1	1	1.63	0.488206	0.412371	-0.177477	-0.403892	0.615105
1	1	1	1.64	0.488598	0.413249	-0.172391	-0.391528	0.607846
1	1	1	1.65	0.488855	0.412556	-0.168381	-0.3784	0.601675
1	1	1	1.66	0.488851	0.410295	-0.16534	-0.364298	0.597241
1	1	1	1.67	0.48852	0.406608	-0.162906	-0.349353	0.594785
1	1	1	1.68	0.487887	0.401722	-0.160571	-0.333979	0.594206
1	1	1	1.69	0.487098	0.395858	-0.157865	-0.318694	0.595221
1	1	1	1.7	0.486423	0.389217	-0.154456	-0.304045	0.597521
1	1	1	1.71	0.486182	0.382039	-0.150155	-0.290565	0.600884
1	1	1	1.72	0.486635	0.374614	-0.144866	-0.27863	0.605177
1	1	1	1.73	0.487926	0.367226	-0.138554	-0.268358	0.610311
1	1	1	1.74	0.490066	0.360105	-0.131239	-0.259628	0.616197
1	1	1	1.75	0.49295	0.353442	-0.123003	-0.252164	0.622698
1	1	1	1.76	0.496372	0.347404	-0.114001	-0.24559	0.629582
1	1	1	1.77	0.500034	0.342153	-0.104486	-0.239493	0.636487
1	1	1	1.78	0.503576	0.337876	-0.0947906	-0.233501	0.642958
1	1	1	1.79	0.50666	0.334751	-0.0852269	-0.227342	0.648548
1	1	1	1.8	0.509064	0.332878	-0.0759877	-0.220873	0.652885
1	1	1	1.81	0.510709	0.332242	-0.0671414	-0.214116	0.655671
1	1	1	1.82	0.51165	0.33272	-0.0587034	-0.207311	0.656642
1	1	1	1.83	0.512042	0.334127	-0.0507012	-0.200935	0.655559
1	1	1	1.84	0.512087	0.336263	-0.0431747	-0.195577	0.652255
1	1	1	1.85	0.51197	0.338949	-0.0361361	-0.191708	0.646723
1	1	1	1.86	0.511824	0.342022	-0.0295668	-0.189545	0.639188
1	1	1	1.87	0.511723	0.34531	-0.0234688	-0.189036	0.630184
1	1	1	1.88	0.511686	0.34861	-0.0179126	-0.189899	0.620535
1	1	1	1.89	0.511706	0.351694	-0.0130178	-0.191698	0.611147
1	1	1	1.9	0.511774	0.354345	-0.00887325	-0.193965	0.602694
1	1	1	1.91	0.511896	0.356389	-0.0054749	-0.196302	0.595528
1	1	1	1.92	0.512087	0.3577	-0.002725	-0.198421	0.589767
1	1	1	1.93	0.51237	0.358182	-0.000460592	-0.200131	0.585391
1	1	1	1.94	0.512771	0.357754	0.00151803	-0.201318	0.582301
1	1	1	1.95	0.513319	0.356355	0.00342347	-0.201926	0.580364
1	1	1	1.96	0.514038	0.353937	0.00546029	-0.201948	0.57944
1	1	1	1.97	0.514948	0.350487	0.00780481	-0.20142	0.579411
1	1	1	1.98	0.51605	0.34605	0.0105837	-0.200419	0.580181
1	1	1	1.99	0.517322	0.340761	0.0138497	-0.19907	0.581683
1	1	1	2	0.518705	0.334892	0.0175536	-0.197551	0.583872
1	1	1	2.01	0.520101	0.328865	0.0215333	-0.196098	0.586709
1	1	1	2.02	0.521389	0.323169	0.0255647	-0.194955	0.590152
1	1	1	2.03	0.522464	0.318201	0.0294541	-0.194302	0.59415
1	1	1	2.04	0.523249	0.314177	0.0330863	-0.194212	0.598611
1	1	1	2.05	0.523699	0.311149	0.0364073	-0.194635	0.603375
1	1	1	2.06	0.52379	0.309047	0.0393945	-0.195416	0.608185
1	1	1	2.07	0.523504	0.30773	0.0420478	-0.196331	0.612737
1	1	1	2.08	0.522816	0.30704	0.0443957	-0.197143	0.61677
1	1	1	2.09	0.52169	0.306835	0.0464933	-0.19764	0.620109
1	1	1	2.1	0.520082	0.306999	0.0484039	-0.197631	0.622655
1	1	1	2.11	0.517954	0.307451	0.0501779	-0.196952	0.624347
1	1	1	2.12	0.515287	0.308136	0.0518334	-0.195456	0.625139
1	1	1	2.13	0.512105	0.309027	0.0533381	-0.19303	0.624983
1	1	1	2.14	0.508502	0.310116	0.0545928	-0.189605	0.623818
1	1	1	2.15	0.504643	0.311411	0.0554182	-0.185175	0.621576
1	1	1	2.16	0.500699	0.312947	0.0555621	-0.179792	0.618174
1	1	1	2.17	0.496767	0.314788	0.0547503	-0.173543	0.613536
1	1	1	2.18	0.49287	0.317001	0.0527674	-0.166537	0.607613
1	1	1	2.19	0.489024	0.319616	0.0495162	-0.158944	0.600437
1	1	1	2.2	0.485285	0.322597	0.0450513	-0.151052	0.592183
1	1	1	2.21	0.481776	0.32582	0.0396124	-0.143302	0.583223
1	1	1	2.22	0.478648	0.329086	0.0336345	-0.136175	0.574131
1	1	1	2.23	0.476008	0.332168	0.0276512	-0.130021	0.565533
1	1	1	2.24	0.473896	0.334894	0.0221204	-0.124992	0.557918
1	1	1	2.25	0.472291	0.337172	0.0173259	-0.121088	0.551544
1	1	1	2.26	0.471139	0.338979	0.0133918	-0.118219	0.546479
1	1	1	2.27	0.470369	0.340338	0.0103305	-0.116243	0.542659
1	1	1	2.28	0.469905	0.341298	0.00808167	-0.114998	0.539945
1	1	1	2.29	0.46967	0.341923	0.00654392	-0.114321	0.538158
1	1	1	2.3	0.469599	0.342281	0.00559759	-0.11406	0.537108
1	1	1	2.31	0.469634	0.342434	0.00512093	-0.114086	0.536614
1	1	1	2.32	0.469731	0.34244	0.00500023	-0.114291	0.536517
1	1	1	2.33	0.469854	0.342347	0.0051352	-0.114592	0.536681
1	1	1	2.34	0.469979	0.342193	0.00544066	-0.114928	0.536998
1	1	1	2.35	0.470092	0.34201	0.00584564	-0.115258	0.537387
1	1	1	2.36	0.470186	0.341819	0.00629064	-0.115556	0.537792
1	1	1	2.37	0.470259	0.34164	0.00672388	-0.11581	0.538173
1	1	1	2.38	0.47032	0.341488	0.00709705	-0.116017	0.53851
1	1	1	2.39	0.470377	0.341374	0.00736123	-0.116184	0.538793
1	1	1	2.4	0.470448	0.341311	0.00746334	-0.11632	0.539021
1	1	1	2.41	0.470551	0.341314	0.00734379	-0.116442	0.539201
1	1	1	2.42	0.47071	0.341396	0.00693572	-0.116564	0.539342
1	1	1	2.43	0.470948	0.341574	0.00616657	-0.116706	0.539455
1	1	1	2.44	0.471291	0.341864	0.00496252	-0.116885	0.539553
1	1	1	2.45	0.47176	0.34228	0.00325662	-0.117116	0.539646
1	1	1	2.46	0.472373	0.342834	0.00100124	-0.117412	0.539744
1	1	1	2.47	0.473134	0.343528	-0.00181454	-0.117778	0.539854
1	1	1	2.48	0.474033	0.344347	-0.00514216	-0.11821	0.539979
1	1	1	2.49	0.475033	0.345258	-0.00884549	-0.118693	0.540116
1	1	1	2.5	0.476073	0.346204	-0.01269	-0.119197	0.540258
1	1	1	2.51	0.477076	0.347116	-0.0163946	-0.119684	0.540396
1	1	1	2.52	0.477978	0.347935	-0.0197259	-0.120122	0.540521
1	1	1	2.53	0.478744	0.34863	-0.0225501	-0.120495	0.540626
1	1	1	2.54	0.47936	0.349188	-0.0248223	-0.120796	0.540712
1	1	1	2.55	0.47983	0.349615	-0.0265579	-0.121026	0.540777
1	1	1	2.56	0.48017	0.349923	-0.0278099	-0.121192	0.540824
1	1	1	2.57	0.480398	0.350129	-0.0286512	-0.121304	0.540856
1	1	1	2.58	0.480537	0.350255	-0.0291616	-0.121372	0.540875
1	1	1	2.59	0.480607	0.350318	-0.0294186	-0.121407	0.540885
1	1	1	2.6	0.480628	0.350336	-0.0294925	-0.121418	0.540888
1	1	1	2.61	0.480614	0.350323	-0.0294431	-0.121412	0.540887
1	1	1	2.62	0.480581	0.350293	-0.0293185	-0.121396	0.540882
1	1	1	2.63	0.480537	0.350253	-0.0291557	-0.121374	0.540876
1	1	1	2.64	0.48049	0.35021	-0.0289815	-0.121351	0.54087
1	1	1	2.65	0.480444	0.350169	-0.028814	-0.121329	0.540864
1	1	1	2.66	0.480404	0.350132	-0.0286642	-0.12131	0.540858
1	1	1	2.67	0.48037	0.350101	-0.0285378	-0.121293	0.540853
1	1	1	2.68	0.480342	0.350076	-0.0284366	-0.121279	0.540849
1	1	1	2.69	0.480321	0.350057	-0.0283596	-0.121269	0.540846
1	1	1	2.7	0.480306	0.350043	-0.0283044	-0.121262	0.540844
1	1	1	2.71	0.480296	0.350034	-0.0282676	-0.121257	0.540843
1	1	1	2.72	0.48029	0.350029	-0.0282456	-0.121254	0.540842
1	1	1	2.73	0.480287	0.350026	-0.0282347	-0.121253	0.540842
1	1	1	2.74	0.480287	0.350025	-0.028232	-0.121252	0.540842
1	1	1	2.75	0.480287	0.350026	-0.0282347	-0.121253	0.540842
1	1	1	2.76	0.480289	0.350028	-0.0282406	-0.121254	0.540842
1	1	1	2.77	0.480291	0.350029	-0.0282482	-0.121255	0.540842
1	1	1	2.78	0.480293	0.350031	-0.0282563	-0.121257	0.540843
1	1	1	2.79	0.480295	0.350033	-0.028264	-0.121259	0.540843
1	1	1	2.8	0.480297	0.350035	-0.0282709	-0.12126	0.540844
1	1	1	2.81	0.480299	0.350036	-0.0282768	-0.121262	0.540844
1	1	1	2.82	0.4803	0.350038	-0.0282815	-0.121264	0.540844
1	1	1	2.83	0.480301	0.350038	-0.0282851	-0.121265	0.540845
1	1	1	2.84	0.480302	0.350039	-0.0282877	-0.121266	0.540845
1	1	1	2.85	0.480303	0.350039	-0.0282894	-0.121267	0.540845
1	1	1	2.86	0.480303	0.35004	-0.0282903	-0.121267	0.540845
1	1	1	2.87	0.480303	0.35004	-0.0282905	-0.121265	0.540845
1	1	1	2.88	0.480302	0.35004	-0.02829	-0.121263	0.540844
1	1	1	2.89	0.480302	0.350039	-0.0282889	-0.121258	0.540843
1	1	1	2.9	0.480301	0.350039	-0.0282871	-0.121251	0.540842
1	1	1	2.91	0.4803	0.350039	-0.0282847	-0.121241	0.54084
1	1	1	2.92	0.480298	0.350038	-0.0282816	-0.121229	0.540838
1	1	1	2.93	0.480296	0.350037	-0.0282778	-0.121212	0.540834
1	1	1	2.94	0.480293	0.350037	-0.0282734	-0.121193	0.54083
1	1	1	2.95	0.480291	0.350036	-0.0282686	-0.121172	0.540826
1	1	1	2.96	0.480288	0.350035	-0.0282635	-0.121149	0.540822
1	1	1	2.97	0.480285	0.350034	-0.0282588	-0.121128	0.540817
1	1	1	2.98	0.480283	0.350033	-0.0282551	-0.121111	0.540814
1	1	1	2.99	0.480282	0.350033	-0.0282534	-0.121103	0.540812
1	1	1	3	0.480283	0.350033	-0.0282551	-0.121111	0.540814
1	1	1	3.01	0.480287	0.350034	-0.0282616	-0.121142	0.54082
1	1	1	3.02	0.480295	0.350037	-0.0282751	-0.121205	0.540833
1	1	1	3.03	0.480308	0.350041	-0.0282975	-0.12131	0.540854
1	1	1	3.04	0.480327	0.350047	-0.0283311	-0.121467	0.540885
1	1	1	3.05	0.480355	0.350055	-0.028378	-0.121686	0.540929
1	1	1	3.06	0.48039	0.350067	-0.0284396	-0.121974	0.540986
1	1	1	3.07	0.480435	0.35008	-0.0285166	-0.122333	0.541058
1	1	1	3.08	0.480488	0.350097	-0.0286078	-0.12276	0.541144
1	1	1	3.09	0.480548	0.350115	-0.0287098	-0.123237	0.541239
1	1	1	3.1	0.48061	0.350135	-0.0288159	-0.123732	0.541338
1	1	1	3.11	0.480667	0.350152	-0.0289151	-0.124196	0.541431
1	1	1	3.12	0.480712	0.350166	-0.028991	-0.124551	0.541502
1	1	1	3.13	0.480729	0.350172	-0.0290212	-0.124692	0.54153
1	1	1	3.14	0.480703	0.350164	-0.0289762	-0.124481	0.541488
1	1	1	3.15	0.480612	0.350135	-0.0288198	-0.12375	0.541342
1	1	1	3.16	0.480431	0.350079	-0.0285091	-0.122298	0.541051
1	1	1	3.17	0.480132	0.349987	-0.0279969	-0.119904	0.540573
1	1	1	3.18	0.479688	0.349849	-0.0272346	-0.116341	0.53986
1	1	1	3.19	0.479073	0.349658	-0.0261778	-0.111402	0.538872
1	1	1	3.2	0.478266	0.349408	-0.0247942	-0.104935	0.537579
1	1	1	3.21	0.477264	0.349097	-0.0230744	-0.0968962	0.535972
1	1	1	3.22	0.476082	0.348731	-0.0210457	-0.0874142	0.534075
1	1	1	3.23	0.474768	0.348323	-0.0187896	-0.0768692	0.531967
1	1	1	3.24	0.473404	0.3479	-0.0164481	-0.0659248	0.529778
1	1	1	3.25	0.472089	0.347493	-0.014192	-0.0553798	0.527669
1	1	1	3.26	0.470907	0.347126	-0.0121634	-0.0458978	0.525773
1	1	1	3.27	0.469905	0.346815	-0.0104436	-0.0378594	0.524166
1	1	1	3.28	0.469099	0.346565	-0.00905996	-0.0313924	0.522872
1	1	1	3.29	0.468483	0.346375	-0.00800316	-0.0264529	0.521885
1	1	1	3.3	0.468039	0.346237	-0.00724085	-0.0228899	0.521172
1	1	1	3.31	0.467741	0.346144	-0.00672864	-0.0204958	0.520693
1	1	1	3.32	0.46756	0.346088	-0.00641799	-0.0190438	0.520403
1	1	1	3.33	0.467469	0.34606	-0.00626156	-0.0183126	0.520257
1	1	1	3.34	0.467442	0.346052	-0.0062166	-0.0181025	0.520215
1	1	1	3.35	0.46746	0.346057	-0.00624676	-0.0182435	0.520243
1	1	1	3.36	0.467504	0.346071	-0.00632266	-0.0185982	0.520314
1	1	1	3.37	0.467562	0.346089	-0.00642181	-0.0190616	0.520407
1	1	1	3.38	0.467624	0.346108	-0.00652789	-0.0195575	0.520506
1	1	1	3.39	0.467683	0.346126	-0.00662991	-0.0200343	0.520601
1	1	1	3.4	0.467736	0.346143	-0.00672112	-0.0204606	0.520686
1	1	1	3.41	0.467781	0.346157	-0.00679808	-0.0208203	0.520758
1	1	1	3.42	0.467817	0.346168	-0.00685971	-0.0211084	0.520816
1	1	1	3.43	0.467844	0.346176	-0.00690655	-0.0213274	0.52086
1	1	1	3.44	0.467864	0.346183	-0.00694016	-0.0214844	0.520891
1	1	1	3.45	0.467877	0.346187	-0.00696257	-0.0215892	0.520912
1	1	1	3.46	0.467885	0.346189	-0.006976	-0.021652	0.520925
1	1	1	3.47	0.467889	0.34619	-0.0069826	-0.0216828	0.520931
1	1	1	3.48	0.46789	0.346191	-0.00698428	-0.0216906	0.520932
1	1	1	3.49	0.467889	0.34619	-0.00698267	-0.0216831	0.520931
1	1	1	3.5	0.467887	0.34619	-0.00697909	-0.0216664	0.520928
1	1	1	3.51	0.467884	0.346189	-0.00697452	-0.021645	0.520923
1	1	1	3.52	0.467881	0.346188	-0.00696969	-0.0216224	0.520919
1	1	1	3.53	0.467879	0.346187	-0.00696508	-0.0216009	0.520914
1	1	1	3.54	0.467876	0.346186	-0.00696098	-0.0215817	0.520911
1	1	1	3.55	0.467874	0.346186	-0.00695754	-0.0215656	0.520907
1	1	1	3.56	0.467873	0.346185	-0.00695479	-0.0215528	0.520905
1	1	1	3.57	0.467871	0.346185	-0.00695272	-0.0215431	0.520903
1	1	1	3.58	0.46787	0.346185	-0.00695124	-0.0215362	0.520901
1	1	1	3.59	0.46787	0.346184	-0.00695026	-0.0215316	0.520901
1	1	1	3.6	0.46787	0.346184	-0.00694968	-0.0215289	0.5209
1	1	1	3.61	0.467869	0.346184	-0.0069494	-0.0215276	0.5209
1	1	1	3.62	0.467869	0.346184	-0.00694934	-0.0215273	0.5209
1	1	1	3.63	0.467869	0.346184	-0.00694942	-0.0215277	0.5209
1	1	1	3.64	0.467869	0.346184	-0.00694959	-0.0215285	0.5209
1	1	1	3.65	0.46787	0.346184	-0.0069498	-0.0215295	0.5209
1	1	1	3.66	0.46787	0.346184	-0.00695002	-0.0215305	0.5209
1	1	1	3.67	0.46787	0.346184	-0.00695023	-0.0215315	0.520901
1	1	1	3.68	0.46787	0.346184	-0.00695041	-0.0215324	0.520901
1	1	1	3.69	0.46787	0.346184	-0.00695057	-0.0215331	0.520901
1	1	1	3.7	0.46787	0.346184	-0.00695069	-0.0215336	0.520901
1	1	1	3.71	0.46787	0.346184	-0.00695078	-0.0215341	0.520901
1	1	1	3.72	0.46787	0.346184	-0.00695085	-0.0215344	0.520901
1	1	1	3.73	0.46787	0.346184	-0.00695089	-0.0215346	0.520901
1	1	1	3.74	0.46787	0.346184	-0.00695091	-0.0215347	0.520901
1	1	1	3.75	0.46787	0.346184	-0.00695093	-0.0215347	0.520901
1	1	1	3.76	0.46787	0.346184	-0.00695093	-0.0215348	0.520901
1	1	1	3.77	0.46787	0.346184	-0.00695092	-0.0215347	0.520901
1	1	1	3.78	0.46787	0.346184	-0.00695092	-0.0215347	0.520901
1	1	1	3.79	0.46787	0.346184	-0.00695091	-0.0215347	0.520901
1	1	1	3.8	0.46787	0.346184	-0.0069509	-0.0215346	0.520901
1	1	1	3.81	0.46787	0.346184	-0.00695089	-0.0215346	0.520901
1	1	1	3.82	0.46787	0.346184	-0.00695088	-0.0215345	0.520901
1	1	1	3.83	0.46787	0.346184	-0.00695088	-0.0215345	0.520901
1	1	1	3.84	0.46787	0.346184	-0.00695087	-0.0215345	0.520901
1	1	1	3.85	0.46787	0.346184	-0.00695087	-0.0215345	0.520901
1	1	1	3.86	0.46787	0.346184	-0.00695086	-0.0215344	0.520901
1	1	1	3.87	0.46787	0.346184	-0.00695086	-0.0215344	0.520901
1	1	1	3.88	0.46787	0.346184	-0.00695086	-0.0215344	0.520901
1	1	1	3.89	0.46787	0.346184	-0.00695085	-0.0215344	0.520901
1	1	1	3.9	0.46787	0.346184	-0.00695085	-0.0215344	0.520901
1	1	1	3.91	0.46787	0.346184	-0.00695084	-0.0215344	0.520901
1	1	1	3.92	0.46787	0.346184	-0.00695083	-0.0215344	0.520901
1	1	1	3.93	0.46787	0.346184	-0.00695082	-0.0215344	0.520901
1	1	1	3.94	0.46787	0.346184	-0.00695081	-0.0215344	0.520901
1	1	1	3.95	0.46787	0.346184	-0.00695079	-0.0215344	0.520901
1	1	1	3.96	0.46787	0.346184	-0.00695078	-0.0215344	0.520901
1	1	1	3.97	0.46787	0.346184	-0.00695076	-0.0215344	0.520901
1	1	1	3.98	0.46787	0.346184	-0.00695075	-0.0215344	0.520901
1	1	1	3.99	0.46787	0.346184	-0.00695074	-0.0215344	0.520901
1	1	1	4	0.46787	0.346184	-0.00695075	-0.0215344	0.520901
1	1	1	4.01	0.46787	0.346184	-0.00695077	-0.0215344	0.520901
1	1	1	4.02	0.46787	0.346184	-0.00695081	-0.0215344	0.520901
1	1	1	4.03	0.46787	0.346184	-0.00695088	-0.0215344	0.520901
1	1	1	4.04	0.46787	0.346185	-0.006951	-0.0215345	0.520901
1	1	1	4.05	0.46787	0.346185	-0.00695115	-0.0215345	0.520901
1	1	1	4.06	0.46787	0.346185	-0.00695136	-0.0215345	0.520901
1	1	1	4.07	0.46787	0.346185	-0.00695162	-0.0215346	0.520901
1	1	1	4.08	0.467871	0.346185	-0.00695193	-0.0215347	0.520901
1	1	1	4.09	0.467871	0.346185	-0.00695228	-0.0215348	0.520901
1	1	1	4.1	0.467871	0.346185	-0.00695264	-0.0215348	0.520901
1	1	1	4.11	0.467871	0.346185	-0.00695299	-0.0215349	0.520901
1	1	1	4.12	0.467871	0.346185	-0.00695326	-0.021535	0.520901
1	1	1	4.13	0.467871	0.346185	-0.00695339	-0.021535	0.520901
1	1	1	4.14	0.467871	0.346185	-0.00695327	-0.021535	0.520901
1	1	1	4.15	0.467871	0.346185	-0.00695279	-0.0215349	0.520901
1	1	1	4.16	0.46787	0.346185	-0.00695178	-0.0215347	0.520901
1	1	1	4.17	0.46787	0.346184	-0.0069501	-0.0215343	0.520901
1	1	1	4.18	0.467869	0.346184	-0.00694758	-0.0215337	0.520901
1	1	1	4.19	0.467868	0.346183	-0.00694406	-0.0215329	0.520901
1	1	1	4.2	0.467867	0.346182	-0.00693942	-0.0215319	0.520901
1	1	1	4.21	0.467866	0.34618	-0.00693361	-0.0215306	0.520901
1	1	1	4.22	0.467864	0.346179	-0.00692672	-0.021529	0.520901
1	1	1	4.23	0.467862	0.346177	-0.006919	-0.0215273	0.5209
1	1	1	4.24	0.46786	0.346175	-0.00691096	-0.0215254	0.5209
1	1	1	4.25	0.467858	0.346174	-0.00690341	-0.0215237	0.520899
1	1	1	4.26	0.467856	0.346172	-0.00689758	-0.0215223	0.520899
1	1	1	4.27	0.467855	0.346172	-0.00689517	-0.0215217	0.520898
1	1	1	4.28	0.467856	0.346173	-0.00689839	-0.0215223	0.520897
1	1	1	4.29	0.46786	0.346176	-0.00690998	-0.0215248	0.520897
1	1	1	4.3	0.467866	0.346181	-0.00693316	-0.0215299	0.520897
1	1	1	4.31	0.467876	0.34619	-0.00697153	-0.0215384	0.520897
1	1	1	4.32	0.467892	0.346204	-0.00702877	-0.0215512	0.520897
1	1	1	4.33	0.467913	0.346222	-0.00710825	-0.021569	0.520899
1	1	1	4.34	0.467941	0.346246	-0.00721247	-0.0215925	0.520902
1	1	1	4.35	0.467976	0.346275	-0.0073422	-0.0216219	0.520906
1	1	1	4.36	0.468017	0.34631	-0.00749546	-0.0216567	0.520912
1	1	1	4.37	0.468063	0.346349	-0.0076662	-0.0216957	0.520919
1	1	1	4.38	0.46811	0.346388	-0.00784282	-0.0217362	0.520929
1	1	1	4.39	0.468153	0.346423	-0.00800649	-0.0217742	0.520941
1	1	1	4.4	0.468185	0.346449	-0.00812946	-0.0218033	0.520954
1	1	1	4.41	0.468195	0.346456	-0.00817356	-0.0218151	0.520969
1	1	1	4.42	0.46817	0.346433	-0.00808918	-0.0217984	0.520982
1	1	1	4.43	0.468094	0.346366	-0.00781503	-0.0217391	0.520994
1	1	1	4.44	0.467948	0.346238	-0.00727932	-0.0216212	0.521
1	1	1	4.45	0.46771	0.346033	-0.00640291	-0.0214264	0.520997
1	1	1	4.46	0.467359	0.345731	-0.00510503	-0.0211362	0.52098
1	1	1	4.47	0.466876	0.345318	-0.00331257	-0.0207336	0.520945
1	1	1	4.48	0.466247	0.344782	-0.000973472	-0.0202061	0.520884
1	1	1	4.49	0.46547	0.344122	0.00192496	-0.0195502	0.52079
1	1	1	4.5	0.464558	0.343351	0.00533246	-0.0187759	0.520659
1	1	1	4.51	0.463552	0.342504	0.0091069	-0.0179142	0.520485
1	1	1	4.52	0.462518	0.34164	0.0130027	-0.0170211	0.520264
1	1	1	4.53	0.461537	0.340825	0.0167217	-0.0161744	0.519993
1	1	1	4.54	0.460678	0.340116	0.0200077	-0.0154645	0.519666
1	1	1	4.55	0.45998	0.339539	0.0226977	-0.0149904	0.519271
1	1	1	4.56	0.459463	0.339096	0.0247119	-0.0148635	0.518795
1	1	1	4.57	0.459125	0.338769	0.0260267	-0.015212	0.518226
1	1	1	4.58	0.458953	0.338523	0.0266551	-0.0161811	0.51756
1	1	1	4.59	0.458927	0.338313	0.0266327	-0.0179291	0.516805
1	1	1	4.6	0.459018	0.338084	0.026012	-0.0206168	0.515989
1	1	1	4.61	0.459192	0.337775	0.0248616	-0.0243889	0.515166
1	1	1	4.62	0.459405	0.337319	0.0232726	-0.0293465	0.514424
1	1	1	4.63	0.459609	0.336649	0.0213696	-0.0355086	0.513896
1	1	1	4.64	0.45974	0.335704	0.0193258	-0.0427618	0.513761
1	1	1	4.65	0.459727	0.334427	0.0173758	-0.0507889	0.514231
1	1	1	4.66	0.459504	0.33276	0.0157964	-0.0590173	0.515471
1	1	1	4.67	0.459052	0.330635	0.0148353	-0.0667294	0.5175
1	1	1	4.68	0.458463	0.327989	0.0146209	-0.0733172	0.520173
1	1	1	4.69	0.457956	0.324794	0.0150961	-0.0784542	0.523175
1	1	1	4.7	0.457826	0.321099	0.0159878	-0.082109	0.526053
1	1	1	4.71	0.458345	0.317051	0.0168717	-0.0844943	0.528329
1	1	1	4.72	0.45969	0.312872	0.0173431	-0.0859996	0.52972
1	1	1	4.73	0.461914	0.308832	0.0171449	-0.0871233	0.530236
1	1	1	4.74	0.464952	0.305194	0.0161696	-0.0883975	0.530112
1	1	1	4.75	0.468623	0.302139	0.014401	-0.0903072	0.529638
1	1	1	4.76	0.472621	0.299756	0.0118466	-0.093254	0.529052
1	1	1	4.77	0.476562	0.298076	0.00847811	-0.0975839	0.52852
1	1	1	4.78	0.480096	0.297097	0.00420621	-0.103625	0.528152
1	1	1	4.79	0.482973	0.296782	-0.00110158	-0.111678	0.52802
1	1	1	4.8	0.485041	0.297057	-0.00757888	-0.121964	0.528159
1	1	1	4.81	0.486216	0.297821	-0.0153063	-0.13454	0.528573
1	1	1	4.82	0.486462	0.298942	-0.024246	-0.149199	0.529232
1	1	1	4.83	0.485789	0.300251	-0.0341806	-0.165413	0.530082
1	1	1	4.84	0.48427	0.301547	-0.0447014	-0.182498	0.531096
1	1	1	4.85	0.482048	0.302632	-0.0552803	-0.199907	0.532326
1	1	1	4.86	0.479294	0.303366	-0.0654184	-0.217373	0.533827
1	1	1	4.87	0.476156	0.303679	-0.0748227	-0.234771	0.535534
1	1	1	4.88	0.472752	0.303454	-0.0835351	-0.251908	0.537308
1	1	1	4.89	0.469162	0.302472	-0.0919065	-0.268468	0.539133
1	1	1	4.9	0.465404	0.300502	-0.100416	-0.284166	0.541184
1	1	1	4.91	0.461446	0.297406	-0.109478	-0.298834	0.543776
1	1	1	4.92	0.457226	0.293204	-0.119364	-0.312393	0.547301
1	1	1	4.93	0.452645	0.288136	-0.130294	-0.32493	0.552127
1	1	1	4.94	0.447534	0.282715	-0.142626	-0.336866	0.558423
1	1	1	4.95	0.441653	0.27764	-0.156875	-0.349031	0.566086
1	1	1	4.96	0.434735	0.273605	-0.173519	-0.362581	0.574783
1	1	1	4.97	0.426549	0.271161	-0.192804	-0.378836	0.583987
1	1	1	4.98	0.416924	0.270646	-0.214688	-0.399033	0.593121
1	1	1	4.99	0.405736	0.27211	-0.23886	-0.424055	0.601849
1	1	1	5	0.392876	0.275283	-0.264767	-0.454234	0.610227
1	1	1	5.01	0.378138	0.279676	-0.291743	-0.48933	0.618589
1	1	1	5.02	0.361038	0.284762	-0.319197	-0.528536	0.627431
1	1	1	5.03	0.340767	0.290046	-0.346691	-0.570428	0.637394
1	1	1	5.04	0.316308	0.295161	-0.373883	-0.613177	0.649105
1	1	1	5.05	0.286616	0.300052	-0.400515	-0.655139	0.662921
1	1	1	5.06	0.250745	0.305038	-0.426475	-0.695291	0.678902
1	1	1	5.07	0.207908	0.310683	-0.451854	-0.733174	0.697012
1	1	1	5.08	0.157543	0.317664	-0.476924	-0.768719	0.717193
1	1	1	5.09	0.0994029	0.326688	-0.502056	-0.802194	0.739255
1	1	1	5.1	0.0335822	0.338395	-0.527611	-0.83409	0.762785
1	1	1	5.11	-0.039468	0.353242	-0.55388	-0.864941	0.787267
1	1	1	5.12	-0.118912	0.371324	-0.581033	-0.895175	0.812317
1	1	1	5.13	-0.203502	0.392238	-0.608974	-0.924899	0.837722
1	1	1	5.14	-0.291607	0.415183	-0.637278	-0.953735	0.863214
1	1	1	5.15	-0.381358	0.439225	-0.665399	-0.980984	0.888398
1	1	1	5.16	-0.470877	0.463458	-0.692937	-1.00603	0.912949
1	1	1	5.17	-0.558468	0.487086	-0.719701	-1.02862	0.93666
1	1	1	5.18	-0.64275	0.509543	-0.745638	-1.04893	0.959258
1	1	1	5.19	-0.722762	0.530527	-0.770773	-1.06733	0.980378
1	1	1	5.2	-0.79798	0.549939	-0.795243	-1.08422	0.999687
1	1	1	5.21	-0.868234	0.567852	-0.819348	-1.09991	1.01686
1	1	1	5.22	-0.9336	0.584524	-0.84347	-1.11476	1.03142
1	1	1	5.23	-0.994322	0.600317	-0.867879	-1.1292	1.04272
1	1	1	5.24	-1.05075	0.615553	-0.892572	-1.14344	1.05014
1	1	1	5.25	-1.10325	0.630396	-0.917267	-1.15732	1.05331
1	1	1	5.26	-1.15208	0.6448	-0.941531	-1.17033	1.05221
1	1	1	5.27	-1.19731	0.658546	-0.964929	-1.18187	1.0471
1	1	1	5.28	-1.23892	0.671388	-0.987083	-1.19145	1.03849
1	1	1	5.29	-1.27688	0.683207	-1.00769	-1.1988	1.02713
1	1	1	5.3	-1.31124	0.694042	-1.02654	-1.204	1.01391
1	1	1	5.31	-1.34217	0.703991	-1.04352	-1.20738	0.999739
1	1	1	5.32	-1.36995	0.713119	-1.0586	-1.20944	0.985466
1	1	1	5.33	-1.39503	0.721448	-1.07186	-1.21068	0.971777
1	1	1	5.34	-1.41782	0.728981	-1.08356	-1.21161	0.959051
1	1	1	5.35	-1.43864	0.735706	-1.09416	-1.21276	0.947362
1	1	1	5.36	-1.45765	0.74158	-1.10422	-1.21463	0.936588
1	1	1	5.37	-1.47495	0.746538	-1.11418	-1.2176	0.926565
1	1	1	5.38	-1.49071	0.750528	-1.12432	-1.22192	0.917184
1	1	1	5.39	-1.5052	0.753582	-1.13474	-1.22765	0.908347
1	1	1	5.4	-1.51879	0.755885	-1.1455	-1.23465	0.899846
1	1	1	5.41	-1.53194	0.757815	-1.1566	-1.24253	0.891307
1	1	1	5.42	-1.54515	0.759849	-1.16801	-1.25062	0.882231
1	1	1	5.43	-1.55883	0.762393	-1.1796	-1.25809	0.872084
1	1	1	5.44	-1.57313	0.765674	-1.1912	-1.2643	0.860438
1	1	1	5.45	-1.58784	0.769733	-1.20253	-1.26894	0.847077
1	1	1	5.46	-1.60249	0.774494	-1.21328	-1.27208	0.831931
1	1	1	5.47	-1.61651	0.779873	-1.22326	-1.27399	0.814915
1	1	1	5.48	-1.62949	0.785837	-1.23247	-1.27509	0.795838
1	1	1	5.49	-1.64123	0.7924	-1.24106	-1.27586	0.774481
1	1	1	5.5	-1.65173	0.799575	-1.24926	-1.27671	0.750769
1	1	1	5.51	-1.66106	0.807316	-1.25728	-1.27794	0.724965
1	1	1	5.52	-1.66934	0.815475	-1.26526	-1.27969	0.697855
1	1	1	5.53	-1.67671	0.823816	-1.27332	-1.2819	0.67073
1	1	1	5.54	-1.68341	0.832102	-1.2816	-1.28441	0.64498
1	1	1	5.55	-1.68972	0.84016	-1.29026	-1.287	0.621583
1	1	1	5.56	-1.69589	0.847889	-1.2994	-1.28952	0.600909
1	1	1	5.57	-1.70203	0.855235	-1.30915	-1.29186	0.582864
1	1	1	5.58	-1.70815	0.862162	-1.31964	-1.29393	0.567118
1	1	1	5.59	-1.7142	0.868624	-1.3309	-1.29561	0.55332
1	1	1	5.6	-1.72016	0.874528	-1.3428	-1.29673	0.541231
1	1	1	5.61	-1.72599	0.879739	-1.35502	-1.2971	0.530714
1	1	1	5.62	-1.73166	0.884128	-1.36724	-1.29651	0.521647
1	1	1	5.63	-1.73716	0.88762	-1.3791	-1.29483	0.513905
1	1	1	5.64	-1.74256	0.890204	-1.39024	-1.29198	0.50742
1	1	1	5.65	-1.7479	0.89193	-1.40047	-1.28795	0.502171
1	1	1	5.66	-1.75316	0.892874	-1.40977	-1.28275	0.498101
1	1	1	5.67	-1.75824	0.893108	-1.4184	-1.27638	0.495072
1	1	1	5.68	-1.7629	0.89269	-1.42672	-1.2689	0.492876
1	1	1	5.69	-1.76689	0.891694	-1.43517	-1.26041	0.491255
1	1	1	5.7	-1.77	0.890248	-1.44414	-1.25112	0.489908
1	1	1	5.71	-1.77219	0.888578	-1.45387	-1.24139	0.488499
1	1	1	5.72	-1.77357	0.887002	-1.4644	-1.23175	0.486683
1	1	1	5.73	-1.77433	0.885861	-1.47558	-1.22276	0.484202
1	1	1	5.74	-1.77474	0.885395	-1.48712	-1.21479	0.481014
1	1	1	5.75	-1.77509	0.885681	-1.49859	-1.2079	0.477351
1	1	1	5.76	-1.77565	0.886673	-1.50954	-1.20188	0.47361
1	1	1	5.77	-1.7767	0.888278	-1.5196	-1.19638	0.47015
1	1	1	5.78	-1.7785	0.890404	-1.52852	-1.19101	0.467161
1	1	1	5.79	-1.78124	0.892963	-1.53615	-1.18541	0.464664
1	1	1	5.8	-1.78505	0.895872	-1.54244	-1.17933	0.462544
1	1	1	5.81	-1.78989	0.899061	-1.54748	-1.17266	0.460579
1	1	1	5.82	-1.79553	0.902469	-1.55152	-1.16558	0.458475
1	1	1	5.83	-1.80159	0.906049	-1.55493	-1.15851	0.455901
1	1	1	5.84	-1.80769	0.909789	-1.55812	-1.15203	0.452511
1	1	1	5.85	-1.81357	0.91374	-1.56146	-1.14668	0.447924
1	1	1	5.86	-1.81913	0.917999	-1.56527	-1.14278	0.441729
1	1	1	5.87	-1.82436	0.922678	-1.56974	-1.14048	0.433516
1	1	1	5.88	-1.82934	0.927859	-1.57492	-1.13978	0.422946
1	1	1	5.89	-1.83416	0.93355	-1.58065	-1.14055	0.409828
1	1	1	5.9	-1.83886	0.939637	-1.58657	-1.14255	0.394242
1	1	1	5.91	-1.84348	0.945896	-1.59213	-1.14546	0.376656
1	1	1	5.92	-1.84804	0.952047	-1.59679	-1.14887	0.357964
1	1	1	5.93	-1.85259	0.957838	-1.60029	-1.15241	0.339372
1	1	1	5.94	-1.85711	0.963074	-1.60269	-1.15576	0.322095
1	1	1	5.95	-1.86143	0.967636	-1.60424	-1.1587	0.307017
1	1	1	5.96	-1.86534	0.971478	-1.60526	-1.16118	0.294545
1	1	1	5.97	-1.86861	0.974631	-1.60612	-1.16322	0.284711
1	1	1	5.98	-1.87113	0.97718	-1.60714	-1.16489	0.277307
1	1	1	5.99	-1.87287	0.979246	-1.60862	-1.16628	0.271991
1	1	1	6	-1.87384	0.98095	-1.61081	-1.16749	0.268368
1	1	1	6.01	-1.87412	0.982403	-1.61389	-1.16861	0.266039
1	1	1	6.02	-1.87379	0.983677	-1.61797	-1.16971	0.264643
1	1	1	6.03	-1.873	0.9848	-1.62303	-1.17081	0.263881
1	1	1	6.04	-1.87188	0.985741	-1.62892	-1.17192	0.263533
1	1	1	6.05	-1.87059	0.986432	-1.63543	-1.17298	0.263472
1	1	1	6.06	-1.86925	0.986797	-1.64237	-1.17393	0.263676
1	1	1	6.07	-1.86792	0.986772	-1.64964	-1.17467	0.26423
1	1	1	6.08	-1.86662	0.986309	-1.65718	-1.17509	0.265327
1	1	1	6.09	-1.86535	0.985368	-1.66491	-1.17503	0.267263
1	1	1	6.1	-1.86405	0.983884	-1.67277	-1.17429	0.270425
1	1	1	6.11	-1.86268	0.981727	-1.68072	-1.17263	0.275277
1	1	1	6.12	-1.86115	0.97868	-1.68883	-1.16977	0.282328
1	1	1	6.13	-1.85938	0.974452	-1.69714	-1.16539	0.29208
1	1	1	6.14	-1.8573	0.968712	-1.70564	-1.1592	0.304957
1	1	1	6.15	-1.85488	0.961139	-1.71416	-1.15093	0.321203
1	1	1	6.16	-1.85209	0.9515	-1.72242	-1.14048	0.340759
1	1	1	6.17	-1.84893	0.939762	-1.73004	-1.12795	0.3631
1	1	1	6.18	-1.84541	0.926201	-1.73659	-1.11378	0.387151
1	1	1	6.19	-1.84161	0.911458	-1.74164	-1.09873	0.411493
1	1	1	6.2	-1.83774	0.896478	-1.74496	-1.0837	0.434816
1	1	1	6.21	-1.83407	0.882269	-1.7466	-1.06941	0.456198
1	1	1	6.22	-1.83085	0.869645	-1.74692	-1.05623	0.475058
1	1	1	6.23	-1.82825	0.859123	-1.74649	-1.04426	0.490993
1	1	1	6.24	-1.82637	0.850939	-1.7459	-1.03339	0.503758
1	1	1	6.25	-1.82529	0.845081	-1.74554	-1.02334	0.513344
1	1	1	6.26	-1.82505	0.841336	-1.7456	-1.01383	0.520019
1	1	1	6.27	-1.82561	0.839384	-1.74614	-1.00461	0.524272
1	1	1	6.28	-1.82686	0.83886	-1.74726	-0.995623	0.526751
1	1	1	6.29	-1.82859	0.839386	-1.74904	-0.987041	0.528208
1	1	1	6.3	-1.83054	0.840607	-1.75162	-0.979162	0.529422
1	1	1	6.31	-1.83256	0.842214	-1.75509	-0.972205	0.531116
1	1	1	6.32	-1.83458	0.843959	-1.7595	-0.9662	0.533894
1	1	1	6.33	-1.83667	0.845645	-1.76482	-0.961011	0.538211
1	1	1	6.34	-1.839	0.847115	-1.77089	-0.956396	0.544344
1	1	1	6.35	-1.84178	0.848255	-1.77751	-0.952075	0.552349
1	1	1	6.36	-1.8452	0.849017	-1.78446	-0.947797	0.562007
1	1	1	6.37	-1.84939	0.849424	-1.79153	-0.943393	0.572746
1	1	1	6.38	-1.85438	0.849564	-1.79851	-0.93881	0.58363
1	1	1	6.39	-1.86008	0.849548	-1.8052	-0.9341	0.593583
1	1	1	6.4	-1.86629	0.849467	-1.81143	-0.929375	0.601775
1	1	1	6.41	-1.87264	0.849357	-1.81705	-0.924792	0.607847
1	1	1	6.42	-1.87872	0.849225	-1.82197	-0.920537	0.611884
1	1	1	6.43	-1.88418	0.849067	-1.82604	-0.916783	0.614251
1	1	1	6.44	-1.8888	0.848877	-1.8292	-0.913627	0.61542
1	1	1	6.45	-1.89253	0.848636	-1.83137	-0.911079	0.615859
1	1	1	6.46	-1.89539	0.848313	-1.83255	-0.90908	0.615998
1	1	1	6.47	-1.89748	0.847865	-1.83272	-0.907529	0.61622
1	1	1	6.48	-1.89892	0.84724	-1.83184	-0.906304	0.616862
1	1	1	6.49	-1.89985	0.846386	-1.8299	-0.905277	0.618208
1	1	1	6.5	-1.90041	0.845253	-1.82684	-0.904328	0.620479
1	1	1	6.51	-1.90071	0.843801	-1.82267	-0.903357	0.623825
1	1	1	6.52	-1.90085	0.842018	-1.81741	-0.90229	0.628295
1	1	1	6.53	-1.90092	0.839929	-1.81119	-0.901095	0.633807
1	1	1	6.54	-1.90094	0.837615	-1.80429	-0.899788	0.640101
1	1	1	6.55	-1.90096	0.835221	-1.79714	-0.898437	0.646727
1	1	1	6.56	-1.90098	0.832923	-1.79026	-0.89714	0.653141
1	1	1	6.57	-1.90098	0.830866	-1.78407	-0.895985	0.658886
1	1	1	6.58	-1.90098	0.829134	-1.77881	-0.895023	0.663687
1	1	1	6.59	-1.90097	0.827758	-1.77456	-0.894273	0.667436
1	1	1	6.6	-1.90094	0.826725	-1.77128	-0.893731	0.670144
1	1	1	6.61	-1.90091	0.826004	-1.76887	-0.893377	0.671901
1	1	1	6.62	-1.90087	0.825544	-1.76721	-0.893183	0.672854
1	1	1	6.63	-1.90082	0.825293	-1.76614	-0.893111	0.673181
1	1	1	6.64	-1.90078	0.825194	-1.76555	-0.893123	0.673087
1	1	1	6.65	-1.90074	0.825193	-1.76531	-0.893174	0.672797
1	1	1	6.66	-1.90074	0.825237	-1.76534	-0.89322	0.672553
1	1	1	6.67	-1.90077	0.825279	-1.7656	-0.893209	0.672623
1	1	1	6.68	-1.90086	0.825271	-1.76606	-0.89309	0.673295
1	1	1	6.69	-1.90103	0.82517	-1.76672	-0.892804	0.674877
1	1	1	6.7	-1.9013	0.824935	-1.76761	-0.892295	0.677691
1	1	1	6.71	-1.9017	0.824529	-1.76877	-0.891505	0.682053
1	1	1	6.72	-1.90225	0.823922	-1.77025	-0.890385	0.688244
1	1	1	6.73	-1.90297	0.823094	-1.77211	-0.8889	0.696464
1	1	1	6.74	-1.90384	0.822042	-1.77436	-0.88704	0.70677
1	1	1	6.75	-1.90487	0.82079	-1.77699	-0.88484	0.718991
1	1	1	6.76	-1.90599	0.819397	-1.77992	-0.882392	0.732628
1	1	1	6.77	-1.90713	0.81796	-1.78301	-0.879857	0.746811
1	1	1	6.78	-1.9082	0.8166	-1.7861	-0.877428	0.760499
1	1	1	6.79	-1.90911	0.815423	-1.78907	-0.87527	0.772824
1	1	1	6.8	-1.90978	0.814505	-1.79191	-0.873484	0.783293
1	1	1	6.81	-1.91018	0.813889	-1.7947	-0.872116	0.791742
1	1	1	6.82	-1.91029	0.813602	-1.79758	-0.871171	0.798233
1	1	1	6.83	-1.91007	0.813653	-1.80071	-0.870632	0.802968
1	1	1	6.84	-1.90953	0.814044	-1.80428	-0.870465	0.806228
1	1	1	6.85	-1.90866	0.814762	-1.80843	-0.870626	0.808314
1	1	1	6.86	-1.90749	0.81578	-1.81322	-0.871064	0.809523
1	1	1	6.87	-1.90606	0.817048	-1.81862	-0.871718	0.810118
1	1	1	6.88	-1.90446	0.818483	-1.82445	-0.872516	0.810318
1	1	1	6.89	-1.90282	0.819963	-1.83031	-0.873367	0.810292
1	1	2	0	-1.88941	0.7229	-1.80959	-0.87491	1.22279
1	1	2	0.01	-1.89097	0.719962	-1.80097	-0.875085	1.22309
1	1	2	0.02	-1.89257	0.716955	-1.79185	-0.875358	1.22306
1	1	2	0.03	-1.89417	0.713995	-1.78232	-0.875868	1.22254
1	1	2	0.04	-1.89579	0.711193	-1.77227	-0.876715	1.2213
1	1	2	0.05	-1.89752	0.70868	-1.76147	-0.877951	1.21909
1	1	2	0.06	-1.89947	0.706632	-1.74967	-0.879586	1.21562
1	1	2	0.07	-1.90178	0.705289	-1.73674	-0.88162	1.21059
1	1	2	0.08	-1.90452	0.70496	-1.72273	-0.884098	1.20379
1	1	2	0.09	-1.90775	0.706003	-1.70791	-0.887119	1.19508
1	1	2	0.1	-1.91146	0.708775	-1.69271	-0.8908	1.18455
1	1	2	0.11	-1.91565	0.713579	-1.67769	-0.895218	1.17251
1	1	2	0.12	-1.92031	0.720591	-1.66347	-0.900359	1.15956
1	1	2	0.13	-1.92542	0.729794	-1.6506	-0.906109	1.14634
1	1	2	0.14	-1.9309	0.740943	-1.63943	-0.91227	1.1332
1	1	2	0.15	-1.93662	0.75358	-1.63006	-0.918598	1.11997
1	1	2	0.16	-1.94233	0.767088	-1.62238	-0.924838	1.10613
1	1	2	0.17	-1.94772	0.780721	-1.61604	-0.930757	1.09102
1	1	2	0.18	-1.95248	0.793705	-1.61051	-0.93617	1.07412
1	1	2	0.19	-1.95638	0.80541	-1.60519	-0.940938	1.05523
1	1	2	0.2	-1.95927	0.815438	-1.59957	-0.944981	1.03449
1	1	2	0.21	-1.96108	0.823587	-1.59318	-0.948289	1.01234
1	1	2	0.22	-1.9617	0.829805	-1.58554	-0.950962	0.989143
1	1	2	0.23	-1.96103	0.834146	-1.5762	-0.953183	0.965137
1	1	2	0.24	-1.95893	0.836718	-1.56474	-0.955133	0.940529
1	1	2	0.25	-1.95528	0.83766	-1.55086	-0.956936	0.915661
1	1	2	0.26	-1.94995	0.837143	-1.53445	-0.958685	0.890917
1	1	2	0.27	-1.94284	0.835395	-1.51559	-0.960498	0.86649
1	1	2	0.28	-1.93383	0.832655	-1.49457	-0.962529	0.842306
1	1	2	0.29	-1.92281	0.829105	-1.47191	-0.964919	0.81817
1	1	2	0.3	-1.90978	0.824889	-1.44827	-0.967786	0.793878
1	1	2	0.31	-1.89485	0.820226	-1.42426	-0.971243	0.769253
1	1	2	0.32	-1.8783	0.815461	-1.40039	-0.975396	0.744223
1	1	2	0.33	-1.86045	0.810939	-1.37718	-0.980263	0.718931
1	1	2	0.34	-1.84158	0.806823	-1.35507	-0.985702	0.693643
1	1	2	0.35	-1.82193	0.802999	-1.33441	-0.991388	0.668532
1	1	2	0.36	-1.80172	0.799099	-1.31532	-0.996853	0.643668
1	1	2	0.37	-1.78124	0.794632	-1.29776	-1.00154	0.61923
1	1	2	0.38	-1.76085	0.789192	-1.28152	-1.00491	0.59553
1	1	2	0.39	-1.74102	0.782633	-1.26627	-1.00649	0.572821
1	1	2	0.4	-1.72234	0.775103	-1.25166	-1.006	0.551226
1	1	2	0.41	-1.7053	0.766968	-1.23741	-1.00332	0.530854
1	1	2	0.42	-1.69019	0.758683	-1.22343	-0.998527	0.511888
1	1	2	0.43	-1.67703	0.750758	-1.20977	-0.991898	0.494426
1	1	2	0.44	-1.66567	0.743802	-1.19651	-0.984003	0.47818
1	1	2	0.45	-1.65588	0.738498	-1.18383	-0.975566	0.46245
1	1	2	0.46	-1.64747	0.735478	-1.17206	-0.967173	0.446523
1	1	2	0.47	-1.64037	0.735185	-1.16156	-0.959073	0.430124
1	1	2	0.48	-1.63465	0.737837	-1.15263	-0.95123	0.413471
1	1	2	0.49	-1.63049	0.743432	-1.14543	-0.943493	0.396956
1	1	2	0.5	-1.62798	0.751704	-1.13995	-0.935765	0.38087
1	1	2	0.51	-1.6271	0.76203	-1.13591	-0.928118	0.365311
1	1	2	0.52	-1.62756	0.773452	-1.13285	-0.920865	0.350199
1	1	2	0.53	-1.62892	0.784911	-1.13021	-0.914471	0.33532
1	1	2	0.54	-1.6307	0.795531	-1.12747	-0.909335	0.320397
1	1	2	0.55	-1.63253	0.804732	-1.12414	-0.905648	0.30518
1	1	2	0.56	-1.63416	0.812172	-1.11988	-0.903384	0.289589
1	1	2	0.57	-1.6354	0.817661	-1.11445	-0.902343	0.273868
1	1	2	0.58	-1.63615	0.821093	-1.1078	-0.902186	0.258654
1	1	2	0.59	-1.63632	0.822422	-1.10001	-0.902507	0.244813
1	1	2	0.6	-1.63583	0.821679	-1.09127	-0.902919	0.233091
1	1	2	0.61	-1.63455	0.818981	-1.08184	-0.903113	0.223929
1	1	2	0.62	-1.63234	0.814523	-1.07202	-0.90285	0.217487
1	1	2	0.63	-1.62914	0.80856	-1.06207	-0.90194	0.21373
1	1	2	0.64	-1.62496	0.801425	-1.0522	-0.900232	0.212492
1	1	2	0.65	-1.61999	0.793559	-1.04263	-0.897607	0.213509
1	1	2	0.66	-1.61451	0.785483	-1.03361	-0.893969	0.216449
1	1	2	0.67	-1.60888	0.777685	-1.02531	-0.88923	0.220921
1	1	2	0.68	-1.60337	0.770547	-1.01776	-0.883345	0.226471
1	1	2	0.69	-1.59816	0.764342	-1.01081	-0.876369	0.232543
1	1	2	0.7	-1.59334	0.759298	-1.00421	-0.868523	0.238436
1	1	2	0.71	-1.58898	0.755638	-0.997645	-0.860216	0.243279
1	1	2	0.72	-1.58513	0.753554	-0.990906	-0.851941	0.246134
1	1	2	0.73	-1.58181	0.753111	-0.983874	-0.844075	0.246181
1	1	2	0.74	-1.57908	0.754193	-0.976526	-0.836765	0.242852
1	1	2	0.75	-1.57707	0.756579	-0.968889	-0.829955	0.2359
1	1	2	0.76	-1.57602	0.76008	-0.961036	-0.82347	0.225479
1	1	2	0.77	-1.57617	0.764599	-0.953126	-0.817104	0.212225
1	1	2	0.78	-1.57768	0.770077	-0.945398	-0.810717	0.197257
1	1	2	0.79	-1.58054	0.776425	-0.938064	-0.804308	0.181941
1	1	2	0.8	-1.58454	0.783516	-0.931184	-0.797969	0.167495
1	1	2	0.81	-1.58941	0.791181	-0.92464	-0.791717	0.154741
1	1	2	0.82	-1.59478	0.799169	-0.918174	-0.785378	0.144115
1	1	2	0.83	-1.6002	0.807072	-0.911439	-0.7786	0.13579
1	1	2	0.84	-1.60512	0.814275	-0.903989	-0.77092	0.12977
1	1	2	0.85	-1.60895	0.820054	-0.895288	-0.761852	0.125972
1	1	2	0.86	-1.61117	0.823791	-0.884796	-0.751023	0.124284
1	1	2	0.87	-1.61138	0.825123	-0.872104	-0.738296	0.124601
1	1	2	0.88	-1.60929	0.823951	-0.85706	-0.723892	0.126847
1	1	2	0.89	-1.60474	0.820432	-0.839879	-0.708439	0.130949
1	1	2	0.9	-1.59774	0.81493	-0.821187	-0.692781	0.13676
1	1	2	0.91	-1.58843	0.807888	-0.801911	-0.677616	0.143946
1	1	2	0.92	-1.57701	0.799662	-0.783066	-0.663277	0.15196
1	1	2	0.93	-1.56363	0.790474	-0.7655	-0.649739	0.160176
1	1	2	0.94	-1.54835	0.78042	-0.749705	-0.636693	0.16809
1	1	2	0.95	-1.53125	0.769532	-0.735773	-0.623644	0.175407
1	1	2	0.96	-1.5125	0.757853	-0.723512	-0.610035	0.182004
1	1	2	0.97	-1.4926	0.745555	-0.712578	-0.595379	0.187856
1	1	2	0.98	-1.47241	0.732993	-0.70257	-0.579397	0.192968
1	1	2	0.99	-1.45295	0.720604	-0.693009	-0.5621	0.197312
1	1	2	1	-1.43502	0.708702	-0.683296	-0.543719	0.200845
1	1	2	1.01	-1.41892	0.697414	-0.672788	-0.524534	0.203592
1	1	2	1.02	-1.40459	0.686759	-0.66094	-0.50483	0.205701
1	1	2	1.03	-1.39172	0.67677	-0.647435	-0.485039	0.207438
1	1	2	1.04	-1.37989	0.667566	-0.632261	-0.465841	0.209154
1	1	2	1.05	-1.36868	0.659305	-0.615645	-0.447994	0.211215
1	1	2	1.06	-1.35768	0.652042	-0.597849	-0.431966	0.213894
1	1	2	1.07	-1.34656	0.645634	-0.579026	-0.417727	0.217299
1	1	2	1.08	-1.33525	0.639794	-0.559261	-0.404816	0.221331
1	1	2	1.09	-1.32398	0.634252	-0.53869	-0.392508	0.225705
1	1	2	1.1	-1.31315	0.628921	-0.51754	-0.380037	0.230069
1	1	2	1.11	-1.30316	0.623889	-0.49606	-0.366811	0.234176
1	1	2	1.12	-1.29416	0.619301	-0.47444	-0.35256	0.237966
1	1	2	1.13	-1.28615	0.615257	-0.452774	-0.33737	0.241552
1	1	2	1.14	-1.27902	0.611769	-0.431059	-0.321529	0.245136
1	1	2	1.15	-1.27257	0.6088	-0.409194	-0.305275	0.248924
1	1	2	1.16	-1.26657	0.606377	-0.387018	-0.288675	0.253089
1	1	2	1.17	-1.2608	0.604636	-0.364405	-0.271683	0.257757
1	1	2	1.18	-1.25507	0.603774	-0.341382	-0.254272	0.262982
1	1	2	1.19	-1.24916	0.603907	-0.318136	-0.236491	0.268706
1	1	2	1.2	-1.24278	0.604855	-0.294826	-0.218338	0.27475
1	1	2	1.21	-1.23554	0.606091	-0.271392	-0.199557	0.28084
1	1	2	1.22	-1.22703	0.606925	-0.247582	-0.179609	0.28663
1	1	2	1.23	-1.21694	0.606751	-0.223128	-0.157837	0.291675
1	1	2	1.24	-1.20507	0.605164	-0.197895	-0.133652	0.295442
1	1	2	1.25	-1.19147	0.601959	-0.171879	-0.106694	0.297434
1	1	2	1.26	-1.17647	0.59716	-0.145138	-0.076937	0.297421
1	1	2	1.27	-1.16073	0.591059	-0.11772	-0.0446568	0.295559
1	1	2	1.28	-1.14509	0.58412	-0.0896619	-0.010288	0.292333
1	1	2	1.29	-1.13035	0.57681	-0.0610348	0.0256356	0.288371
1	1	2	1.3	-1.11701	0.569497	-0.0319314	0.0623998	0.284252
1	1	2	1.31	-1.10515	0.562417	-0.00237431	0.0990411	0.280409
1	1	2	1.32	-1.09457	0.555662	0.0277222	0.134522	0.277072
1	1	2	1.33	-1.08497	0.549218	0.0584776	0.168072	0.274188
1	1	2	1.34	-1.07609	0.543076	0.0899163	0.199304	0.271397
1	1	2	1.35	-1.06777	0.537372	0.121867	0.228037	0.268127
1	1	2	1.36	-1.05994	0.532364	0.153979	0.254138	0.263816
1	1	2	1.37	-1.05259	0.528214	0.185847	0.277596	0.258152
1	1	2	1.38	-1.0457	0.524797	0.217111	0.298708	0.251169
1	1	2	1.39	-1.03922	0.521737	0.247562	0.318044	0.243124
1	1	2	1.4	-1.03303	0.518636	0.277217	0.336212	0.234296
1	1	2	1.41	-1.02698	0.515263	0.306288	0.353696	0.224864
1	1	2	1.42	-1.0209	0.511596	0.33502	0.370855	0.214932
1	1	2	1.43	-1.01467	0.507786	0.363596	0.387945	0.204635
1	1	2	1.44	-1.00815	0.504105	0.392108	0.405091	0.194309
1	1	2	1.45	-1.00121	0.500889	0.420523	0.422252	0.184563
1	1	2	1.46	-0.99379	0.498401	0.448738	0.439315	0.17607
1	1	2	1.47	-0.985852	0.496666	0.476698	0.456285	0.169144
1	1	2	1.48	-0.977365	0.495539	0.504388	0.473341	0.163494
1	1	2	1.49	-0.968357	0.494869	0.531747	0.490739	0.158289
1	1	2	1.5	-0.958863	0.494422	0.558694	0.508734	0.152423
1	1	2	1.51	-0.948899	0.493741	0.585173	0.527544	0.144852
1	1	2	1.52	-0.93853	0.492279	0.611105	0.547385	0.134915
1	1	2	1.53	-0.927926	0.489628	0.636382	0.568561	0.122503
1	1	2	1.54	-0.917322	0.485588	0.660935	0.59143	0.107929
1	1	2	1.55	-0.907001	0.480213	0.684707	0.61618	0.0915862
1	1	2	1.56	-0.89737	0.473979	0.707574	0.642625	0.0737899
1	1	2	1.57	-0.888949	0.467799	0.729375	0.670252	0.0548601
1	1	2	1.58	-0.882222	0.462689	0.75003	0.698442	0.0352407
1	1	2	1.59	-0.877507	0.459408	0.769555	0.72662	0.0155505
1	1	2	1.6	-0.874896	0.458191	0.787981	0.754349	-0.00341403
1	1	2	1.61	-0.87422	0.45859	0.805301	0.781433	-0.0207151
1	1	2	1.62	-0.875116	0.459683	0.821421	0.807843	-0.0354677
1	1	2	1.63	-0.877171	0.460586	0.836094	0.833579	-0.0471803
1	1	2	1.64	-0.880044	0.460783	0.848915	0.858671	-0.0559393
1	1	2	1.65	-0.883465	0.460081	0.859455	0.883195	-0.0622436
1	1	2	1.66	-0.887176	0.45843	0.867467	0.907173	-0.0666728
1	1	2	1.67	-0.890893	0.455811	0.873008	0.930446	-0.0696634
1	1	2	1.68	-0.894336	0.452245	0.876405	0.952647	-0.0714882
1	1	2	1.69	-0.897292	0.447829	0.878188	0.973301	-0.0723834
1	1	2	1.7	-0.899642	0.442743	0.878993	0.991915	-0.0726938
1	1	2	1.71	-0.901314	0.437191	0.879411	1.00809	-0.0728896
1	1	2	1.72	-0.902237	0.431306	0.879843	1.02166	-0.0734739
1	1	2	1.73	-0.902327	0.425097	0.88047	1.03282	-0.0749064
1	1	2	1.74	-0.901505	0.418452	0.881355	1.042	-0.0775829
1	1	2	1.75	-0.899723	0.411182	0.882527	1.04979	-0.0818218
1	1	2	1.76	-0.896979	0.403081	0.88399	1.05688	-0.0878374
1	1	2	1.77	-0.893334	0.394002	0.885714	1.0639	-0.0956953
1	1	2	1.78	-0.888941	0.383938	0.887618	1.07142	-0.105252
1	1	2	1.79	-0.884076	0.373112	0.889558	1.07985	-0.116077
1	1	2	1.8	-0.879162	0.362039	0.891336	1.08935	-0.127439
1	1	2	1.81	-0.874694	0.351432	0.892802	1.09977	-0.13851
1	1	2	1.82	-0.871114	0.341963	0.89394	1.1108	-0.148672
1	1	2	1.83	-0.868706	0.334065	0.894837	1.12215	-0.157619
1	1	2	1.84	-0.867589	0.327888	0.895601	1.13365	-0.165269
1	1	2	1.85	-0.867731	0.323356	0.896328	1.14522	-0.171652
1	1	2	1.86	-0.868963	0.320235	0.897088	1.15674	-0.176834
1	1	2	1.87	-0.870998	0.318178	0.897924	1.16799	-0.180865
1	1	2	1.88	-0.873488	0.316786	0.89885	1.17872	-0.183769
1	1	2	1.89	-0.876122	0.315661	0.899846	1.18882	-0.185571
1	1	2	1.9	-0.878674	0.314446	0.900861	1.19843	-0.186316
1	1	2	1.91	-0.880994	0.31284	0.901801	1.20783	-0.186058
1	1	2	1.92	-0.882986	0.310617	0.902518	1.21743	-0.184854
1	1	2	1.93	-0.884583	0.307642	0.902807	1.22757	-0.182767
1	1	2	1.94	-0.885735	0.303883	0.902415	1.23852	-0.179876
1	1	2	1.95	-0.886417	0.299428	0.901132	1.25032	-0.176304
1	1	2	1.96	-0.88665	0.294484	0.898925	1.26272	-0.172247
1	1	2	1.97	-0.886517	0.289375	0.896008	1.27514	-0.167997
1	1	2	1.98	-0.886137	0.284472	0.892753	1.28682	-0.16388
1	1	2	1.99	-0.885625	0.280076	0.889523	1.29714	-0.160165
1	1	2	2	-0.885068	0.276359	0.886567	1.30575	-0.157006
1	1	2	2.01	-0.884528	0.273376	0.884025	1.31257	-0.154457
1	1	2	2.02	-0.884042	0.271103	0.881952	1.31771	-0.152505
1	1	2	2.03	-0.883629	0.269467	0.880348	1.32134	-0.151091
1	1	2	2.04	-0.883297	0.26837	0.879173	1.32372	-0.150137
1	1	2	2.05	-0.883043	0.267707	0.878369	1.32511	-0.149554
1	1	2	2.06	-0.882859	0.267374	0.877867	1.32575	-0.149256
1	1	2	2.07	-0.882735	0.267278	0.8776	1.32586	-0.149164
1	1	2	2.08	-0.88266	0.267342	0.877507	1.32562	-0.149212
1	1	2	2.09	-0.882622	0.267501	0.877533	1.32517	-0.149347
1	1	2	2.1	-0.882612	0.267708	0.877634	1.32463	-0.149525
1	1	2	2.11	-0.88262	0.26793	0.877776	1.32408	-0.149718
1	1	2	2.12	-0.882641	0.268144	0.877934	1.32356	-0.149905
1	1	2	2.13	-0.882668	0.268338	0.878088	1.3231	-0.150073
1	1	2	2.14	-0.882699	0.268508	0.878228	1.32272	-0.150216
1	1	2	2.15	-0.882731	0.268655	0.878344	1.32242	-0.150333
1	1	2	2.16	-0.882762	0.268783	0.878432	1.3222	-0.150424
1	1	2	2.17	-0.882792	0.268902	0.878489	1.32204	-0.150493
1	1	2	2.18	-0.882819	0.26902	0.878514	1.32193	-0.150543
1	1	2	2.19	-0.882844	0.269147	0.878506	1.32185	-0.150577
1	1	2	2.2	-0.882865	0.26929	0.878462	1.32179	-0.1506
1	1	2	2.21	-0.882881	0.269455	0.878383	1.32174	-0.150615
1	1	2	2.22	-0.882891	0.269643	0.87827	1.32169	-0.150624
1	1	2	2.23	-0.88289	0.269849	0.878122	1.32162	-0.150626
1	1	2	2.24	-0.882875	0.270063	0.877946	1.32153	-0.150623
1	1	2	2.25	-0.882842	0.270262	0.87775	1.32142	-0.150611
1	1	2	2.26	-0.882784	0.270413	0.877548	1.3213	-0.15059
1	1	2	2.27	-0.882696	0.270469	0.877363	1.32116	-0.150553
1	1	2	2.28	-0.882572	0.27037	0.877226	1.32102	-0.150498
1	1	2	2.29	-0.882407	0.270039	0.877182	1.32091	-0.150419
1	1	2	2.3	-0.882199	0.269386	0.877286	1.32086	-0.15031
1	1	2	2.31	-0.88195	0.268312	0.877608	1.32091	-0.150168
1	1	2	2.32	-0.881669	0.266713	0.878228	1.32112	-0.149991
1	1	2	2.33	-0.881371	0.264497	0.879233	1.32154	-0.14978
1	1	2	2.34	-0.881084	0.261594	0.880712	1.32225	-0.149543
1	1	2	2.35	-0.880852	0.257983	0.882746	1.32332	-0.149294
1	1	2	2.36	-0.880733	0.25372	0.885388	1.32483	-0.149056
1	1	2	2.37	-0.880806	0.248974	0.888648	1.32682	-0.148865
1	1	2	2.38	-0.881165	0.244044	0.892475	1.32933	-0.148772
1	1	2	2.39	-0.881917	0.239293	0.896769	1.33238	-0.148832
1	1	2	2.4	-0.883161	0.235042	0.90142	1.33604	-0.149104
1	1	2	2.41	-0.884972	0.231503	0.906302	1.34042	-0.149639
1	1	2	2.42	-0.887393	0.228795	0.911248	1.34562	-0.150477
1	1	2	2.43	-0.890413	0.226979	0.916016	1.35174	-0.151642
1	1	2	2.44	-0.893975	0.226055	0.920334	1.3588	-0.15314
1	1	2	2.45	-0.897977	0.225954	0.923981	1.36669	-0.154946
1	1	2	2.46	-0.902264	0.226524	0.926836	1.37516	-0.157
1	1	2	2.47	-0.906607	0.227531	0.928863	1.38374	-0.159197
1	1	2	2.48	-0.910743	0.228682	0.930087	1.39186	-0.161415
1	1	2	2.49	-0.914437	0.229639	0.930588	1.39909	-0.163557
1	1	2	2.5	-0.917517	0.230044	0.930485	1.40522	-0.165577
1	1	2	2.51	-0.919855	0.229507	0.929942	1.41021	-0.167468
1	1	2	2.52	-0.92134	0.227608	0.92916	1.41421	-0.169245
1	1	2	2.53	-0.921873	0.223956	0.928369	1.41741	-0.170922
1	1	2	2.54	-0.921432	0.218413	0.927767	1.42001	-0.172495
1	1	2	2.55	-0.920168	0.211357	0.927443	1.42214	-0.173935
1	1	2	2.56	-0.918377	0.203587	0.927366	1.42382	-0.175192
1	1	2	2.57	-0.916371	0.19593	0.927457	1.42507	-0.176231
1	1	2	2.58	-0.914384	0.188961	0.927641	1.4259	-0.177039
1	1	2	2.59	-0.912561	0.182995	0.927861	1.42635	-0.177626
1	1	2	2.6	-0.910984	0.178152	0.928077	1.42648	-0.178012
1	1	2	2.61	-0.909684	0.17442	0.928261	1.42633	-0.178229
1	1	2	2.62	-0.908658	0.171703	0.9284	1.42596	-0.178309
1	1	2	2.63	-0.907884	0.169856	0.928489	1.42544	-0.178286
1	1	2	2.64	-0.907331	0.168716	0.928534	1.42484	-0.178193
1	1	2	2.65	-0.906964	0.168121	0.928548	1.42424	-0.178064
1	1	2	2.66	-0.906754	0.167921	0.928552	1.42374	-0.177933
1	1	2	2.67	-0.906678	0.167988	0.928574	1.42346	-0.177836
1	1	2	2.68	-0.906724	0.168214	0.92865	1.42358	-0.177812
1	1	2	2.69	-0.906891	0.168513	0.928822	1.42425	-0.177903
1	1	2	2.7	-0.907188	0.168822	0.929137	1.42572	-0.178157
1	1	2	2.71	-0.907633	0.169093	0.929648	1.42819	-0.178622
1	1	2	2.72	-0.908248	0.169294	0.930406	1.43192	-0.179347
1	1	2	2.73	-0.909058	0.169405	0.93146	1.43713	-0.180376
1	1	2	2.74	-0.910082	0.169416	0.932843	1.44397	-0.18174
1	1	2	2.75	-0.911324	0.169327	0.934565	1.45248	-0.183448
1	1	2	2.76	-0.912767	0.169147	0.936601	1.46252	-0.18547
1	1	2	2.77	-0.914356	0.168894	0.938867	1.4737	-0.187724
1	1	2	2.78	-0.915993	0.168597	0.941222	1.4853	-0.190066
1	1	2	2.79	-0.917563	0.168289	0.943492	1.49649	-0.192324
1	1	2	2.8	-0.91897	0.167996	0.945535	1.50654	-0.194356
1	1	2	2.81	-0.92016	0.167738	0.947267	1.51507	-0.19608
1	1	2	2.82	-0.921114	0.167522	0.948661	1.52193	-0.197467
1	1	2	2.83	-0.92184	0.16735	0.949726	1.52717	-0.198527
1	1	2	2.84	-0.922363	0.167221	0.950495	1.53095	-0.199292
1	1	2	2.85	-0.922712	0.167129	0.951012	1.53349	-0.199807
1	1	2	2.86	-0.922923	0.167069	0.951325	1.53503	-0.200119
1	1	2	2.87	-0.923027	0.167034	0.951484	1.5358	-0.200277
1	1	2	2.88	-0.923055	0.167018	0.95153	1.53603	-0.200323
1	1	2	2.89	-0.923032	0.167015	0.9515	1.53588	-0.200293
1	1	2	2.9	-0.922977	0.167021	0.951424	1.5355	-0.200218
1	1	2	2.91	-0.922907	0.167032	0.951324	1.53501	-0.200119
1	1	2	2.92	-0.922833	0.167045	0.951217	1.53448	-0.200013
1	1	2	2.93	-0.922762	0.16706	0.951115	1.53398	-0.19991
1	1	2	2.94	-0.922699	0.167073	0.951023	1.53353	-0.199819
1	1	2	2.95	-0.922646	0.167084	0.950945	1.53315	-0.199742
1	1	2	2.96	-0.922603	0.167094	0.950883	1.53284	-0.19968
1	1	2	2.97	-0.922571	0.167102	0.950836	1.53261	-0.199633
1	1	2	2.98	-0.922548	0.167107	0.950802	1.53244	-0.199599
1	1	2	2.99	-0.922533	0.167111	0.950779	1.53233	-0.199577
1	1	2	3	-0.922524	0.167114	0.950766	1.53226	-0.199563
1	1	2	3.01	-0.922519	0.167115	0.950759	1.53223	-0.199557
1	1	2	3.02	-0.922518	0.167116	0.950758	1.53222	-0.199555
1	1	2	3.03	-0.92252	0.167116	0.950759	1.53223	-0.199557
1	1	2	3.04	-0.922522	0.167116	0.950763	1.53225	-0.19956
1	1	2	3.05	-0.922525	0.167115	0.950767	1.53227	-0.199565
1	1	2	3.06	-0.922529	0.167115	0.950772	1.53229	-0.19957
1	1	2	3.07	-0.922532	0.167114	0.950777	1.53232	-0.199574
1	1	2	3.08	-0.922535	0.167114	0.950781	1.53234	-0.199578
1	1	2	3.09	-0.922537	0.167113	0.950784	1.53235	-0.199582
1	1	2	3.1	-0.922539	0.167113	0.950787	1.53237	-0.199585
1	1	2	3.11	-0.92254	0.167112	0.950789	1.53238	-0.199587
1	1	2	3.12	-0.922541	0.167112	0.950791	1.53239	-0.199588
1	1	2	3.13	-0.922542	0.167112	0.950792	1.53239	-0.199589
1	1	2	3.14	-0.922543	0.167112	0.950792	1.53239	-0.19959
1	1	2	3.15	-0.922543	0.167112	0.950793	1.5324	-0.19959
1	1	2	3.16	-0.922543	0.167112	0.950793	1.5324	-0.19959
1	1	2	3.17	-0.922543	0.167112	0.950793	1.5324	-0.19959
1	1	2	3.18	-0.922543	0.167112	0.950792	1.53239	-0.19959
1	1	2	3.19	-0.922542	0.167112	0.950792	1.53239	-0.19959
1	1	2	3.2	-0.922542	0.167112	0.950792	1.53239	-0.199589
1	1	2	3.21	-0.922542	0.167112	0.950792	1.53239	-0.199589
1	1	2	3.22	-0.922542	0.167112	0.950792	1.53239	-0.199589
1	1	2	3.23	-0.922542	0.167112	0.950791	1.53239	-0.199589
1	1	2	3.24	-0.922542	0.167112	0.950791	1.53239	-0.199589
1	1	2	3.25	-0.922542	0.167112	0.950791	1.53239	-0.199589
1	1	2	3.26	-0.922542	0.167112	0.950791	1.53239	-0.199588
1	1	2	3.27	-0.922542	0.167112	0.950791	1.53239	-0.199588
1	1	2	3.28	-0.922542	0.167112	0.950791	1.53239	-0.199588
1	1	2	3.29	-0.922542	0.167112	0.950791	1.53239	-0.199588
1	1	2	3.3	-0.922542	0.167112	0.950791	1.53239	-0.199588
1	1	2	3.31	-0.922542	0.167112	0.950791	1.53239	-0.199588
1	1	2	3.32	-0.922542	0.167112	0.950791	1.53239	-0.199588
1	1	2	3.33	-0.922542	0.167112	0.950791	1.53239	-0.199588
1	1	2	3.34	-0.922542	0.167112	0.950791	1.53239	-0.199588
1	1	2	3.35	-0.922542	0.167112	0.950791	1.53239	-0.199588
1	1	2	3.36	-0.922542	0.167112	0.950791	1.53239	-0.199588
1	1	2	3.37	-0.922542	0.167112	0.950791	1.53239	-0.199588
1	1	2	3.38	-0.922542	0.167112	0.950791	1.53239	-0.199588
1	1	2	3.39	-0.922542	0.167112	0.950791	1.53239	-0.199588
1	1	2	3.4	-0.922542	0.167112	0.950791	1.53239	-0.199588
1	1	2	3.41	-0.922542	0.167112	0.950791	1.53239	-0.199588
1	1	2	3.42	-0.922542	0.167112	0.950791	1.53239	-0.199588
1	1	2	3.43	-0.922542	0.167112	0.950791	1.53239	-0.199588
1	1	2	3.44	-0.922542	0.167112	0.950791	1.53239	-0.199588
1	1	2	3.45	-0.922542	0.167112	0.950791	1.53239	-0.199588
1	1	2	3.46	-0.922542	0.167112	0.950791	1.53239	-0.199588
1	1	2	3.47	-0.922542	0.167112	0.950791	1.53239	-0.199588
1	1	2	3.48	-0.922542	0.167112	0.950791	1.53239	-0.199589
1	1	2	3.49	-0.922542	0.167112	0.950791	1.53239	-0.199589
1	1	2	3.5	-0.922542	0.167112	0.950791	1.53239	-0.199589
1	1	2	3.51	-0.922542	0.167112	0.950791	1.53239	-0.199589
1	1	2	3.52	-0.922542	0.167112	0.950791	1.53239	-0.199589
1	1	2	3.53	-0.922542	0.167112	0.950791	1.53239	-0.199589
1	1	2	3.54	-0.922542	0.167112	0.950791	1.53239	-0.199589
1	1	2	3.55	-0.922542	0.167112	0.950791	1.53239	-0.199589
1	1	2	3.56	-0.922542	0.167112	0.950791	1.53239	-0.199589
1	1	2	3.57	-0.922542	0.167112	0.950791	1.53239	-0.199589
1	1	2	3.58	-0.922542	0.167112	0.950791	1.53239	-0.199589
1	1	2	3.59	-0.922542	0.167112	0.950791	1.53239	-0.199589
1	1	2	3.6	-0.922542	0.167112	0.950791	1.53239	-0.199588
1	1	2	3.61	-0.922542	0.167112	0.950791	1.53239	-0.199588
1	1	2	3.62	-0.922542	0.167112	0.950792	1.53239	-0.199588
1	1	2	3.63	-0.922542	0.167112	0.950792	1.53239	-0.199588
1	1	2	3.64	-0.922542	0.167111	0.950792	1.53239	-0.199587
1	1	2	3.65	-0.922542	0.167111	0.950793	1.53239	-0.199587
1	1	2	3.66	-0.922542	0.167111	0.950794	1.53239	-0.199586
1	1	2	3.67	-0.922542	0.167111	0.950794	1.53239	-0.199585
1	1	2	3.68	-0.922542	0.167111	0.950795	1.53239	-0.199585
1	1	2	3.69	-0.922542	0.16711	0.950795	1.53239	-0.199584
1	1	2	3.7	-0.922542	0.16711	0.950796	1.53239	-0.199584
1	1	2	3.71	-0.922542	0.16711	0.950795	1.53239	-0.199584
1	1	2	3.72	-0.922542	0.167111	0.950795	1.53239	-0.199585
1	1	2	3.73	-0.922542	0.167111	0.950793	1.53239	-0.199587
1	1	2	3.74	-0.922542	0.167112	0.95079	1.53239	-0.19959
1	1	2	3.75	-0.922541	0.167114	0.950786	1.53239	-0.199594
1	1	2	3.76	-0.922541	0.167116	0.95078	1.53239	-0.1996
1	1	2	3.77	-0.922541	0.167119	0.950771	1.53238	-0.199608
1	1	2	3.78	-0.92254	0.167122	0.950761	1.53238	-0.199619
1	1	2	3.79	-0.92254	0.167127	0.950749	1.53238	-0.199631
1	1	2	3.8	-0.922539	0.167131	0.950736	1.53238	-0.199645
1	1	2	3.81	-0.922539	0.167136	0.950721	1.53237	-0.199659
1	1	2	3.82	-0.922538	0.167141	0.950708	1.53237	-0.199673
1	1	2	3.83	-0.922537	0.167145	0.950697	1.53237	-0.199684
1	1	2	3.84	-0.922537	0.167146	0.950693	1.53237	-0.199688
1	1	2	3.85	-0.922537	0.167145	0.950698	1.53237	-0.199683
1	1	2	3.86	-0.922538	0.167138	0.950717	1.53237	-0.199664
1	1	2	3.87	-0.92254	0.167124	0.950757	1.53238	-0.199623
1	1	2	3.88	-0.922543	0.167101	0.950823	1.5324	-0.199557
1	1	2	3.89	-0.922548	0.167066	0.950922	1.53242	-0.199456
1	1	2	3.9	-0.922554	0.167018	0.95106	1.53245	-0.199316
1	1	2	3.91	-0.922562	0.166954	0.951241	1.53249	-0.199132
1	1	2	3.92	-0.922572	0.166875	0.951468	1.53254	-0.198902
1	1	2	3.93	-0.922584	0.166781	0.951737	1.5326	-0.19863
1	1	2	3.94	-0.922598	0.166676	0.952037	1.53267	-0.198325
1	1	2	3.95	-0.922612	0.166567	0.95235	1.53274	-0.198008
1	1	2	3.96	-0.922625	0.166465	0.952642	1.53281	-0.197712
1	1	2	3.97	-0.922636	0.166387	0.952866	1.53286	-0.197485
1	1	2	3.98	-0.92264	0.166356	0.952954	1.53288	-0.197395
1	1	2	3.99	-0.922634	0.166402	0.952822	1.53285	-0.197529
1	1	2	4	-0.922613	0.166563	0.952361	1.53275	-0.197997
1	1	2	4.01	-0.922571	0.166883	0.951446	1.53254	-0.198925
1	1	2	4.02	-0.922503	0.167411	0.949937	1.53219	-0.200455
1	1	2	4.03	-0.922401	0.168196	0.947691	1.53168	-0.202732
1	1	2	4.04	-0.922261	0.169284	0.944577	1.53097	-0.205889
1	1	2	4.05	-0.922076	0.17071	0.940501	1.53004	-0.210023
1	1	2	4.06	-0.921847	0.172481	0.935434	1.52889	-0.215161
1	1	2	4.07	-0.921576	0.174571	0.929458	1.52752	-0.221221
1	1	2	4.08	-0.921276	0.176895	0.922811	1.52601	-0.227962
1	1	2	4.09	-0.920963	0.179307	0.915912	1.52443	-0.234957
1	1	2	4.1	-0.920663	0.181631	0.909266	1.52292	-0.241697
1	1	2	4.11	-0.920392	0.183721	0.903289	1.52155	-0.247758
1	1	2	4.12	-0.920163	0.185492	0.898222	1.5204	-0.252896
1	1	2	4.13	-0.919979	0.186918	0.894146	1.51947	-0.257029
1	1	2	4.14	-0.919838	0.188006	0.891032	1.51876	-0.260186
1	1	2	4.15	-0.919736	0.188791	0.888787	1.51825	-0.262464
1	1	2	4.16	-0.919668	0.189319	0.887278	1.5179	-0.263994
1	1	2	4.17	-0.919626	0.189639	0.886362	1.51769	-0.264922
1	1	2	4.18	-0.919606	0.1898	0.885902	1.51759	-0.265389
1	1	2	4.19	-0.9196	0.189847	0.885769	1.51756	-0.265524
1	1	2	4.2	-0.919604	0.189816	0.885858	1.51758	-0.265434
1	1	2	4.21	-0.919614	0.189737	0.886081	1.51763	-0.265207
1	1	2	4.22	-0.919627	0.189635	0.886373	1.5177	-0.26491
1	1	2	4.23	-0.919641	0.189526	0.886686	1.51777	-0.264593
1	1	2	4.24	-0.919655	0.18942	0.886986	1.51784	-0.264288
1	1	2	4.25	-0.919667	0.189326	0.887254	1.5179	-0.264015
1	1	2	4.26	-0.919677	0.189246	0.88748	1.51795	-0.263785
1	1	2	4.27	-0.919685	0.189183	0.887661	1.518	-0.263601
1	1	2	4.28	-0.919691	0.189134	0.887798	1.51803	-0.26346
1	1	2	4.29	-0.919696	0.189099	0.887897	1.51805	-0.263359
1	1	2	4.3	-0.919698	0.189075	0.887962	1.51807	-0.263292
1	1	2	4.31	-0.9197	0.189061	0.888001	1.51808	-0.263252
1	1	2	4.32	-0.919701	0.189054	0.888021	1.51808	-0.263232
1	1	2	4.33	-0.919701	0.189052	0.888026	1.51808	-0.263227
1	1	2	4.34	-0.9197	0.189054	0.888023	1.51808	-0.263233
1	1	2	4.35	-0.9197	0.189059	0.888015	1.51807	-0.263246
1	1	2	4.36	-0.919699	0.189066	0.888006	1.51806	-0.263262
1	1	2	4.37	-0.919698	0.189075	0.887997	1.51805	-0.263281
1	1	2	4.38	-0.919698	0.189084	0.887992	1.51803	-0.2633
1	1	2	4.39	-0.919698	0.189095	0.88799	1.51801	-0.263319
1	1	2	4.4	-0.919699	0.189106	0.887993	1.51798	-0.263338
1	1	2	4.41	-0.9197	0.189119	0.887999	1.51795	-0.263355
1	1	2	4.42	-0.919702	0.189132	0.888009	1.51792	-0.263372
1	1	2	4.43	-0.919705	0.189145	0.88802	1.51789	-0.263386
1	1	2	4.44	-0.919709	0.189157	0.888031	1.51787	-0.263397
1	1	2	4.45	-0.919713	0.189167	0.888038	1.51786	-0.263403
1	1	2	4.46	-0.919718	0.189172	0.888037	1.51786	-0.263403
1	1	2	4.47	-0.919723	0.18917	0.888023	1.51788	-0.263392
1	1	2	4.48	-0.919728	0.189156	0.88799	1.51795	-0.263367
1	1	2	4.49	-0.919731	0.189126	0.887931	1.51806	-0.263324
1	1	2	4.5	-0.919733	0.189075	0.887837	1.51823	-0.263259
1	1	2	4.51	-0.91973	0.188997	0.887703	1.51848	-0.263167
1	1	2	4.52	-0.919722	0.188889	0.887522	1.51881	-0.263044
1	1	2	4.53	-0.919707	0.188745	0.887291	1.51923	-0.26289
1	1	2	4.54	-0.919681	0.188565	0.887009	1.51974	-0.262704
1	1	2	4.55	-0.919643	0.188349	0.886686	1.52032	-0.262494
1	1	2	4.56	-0.919591	0.188105	0.886337	1.52094	-0.262271
1	1	2	4.57	-0.919523	0.187849	0.885993	1.52156	-0.262056
1	1	2	4.58	-0.919439	0.187605	0.885699	1.52207	-0.261881
1	1	2	4.59	-0.91934	0.187411	0.88552	1.52237	-0.261789
1	1	2	4.6	-0.919231	0.187318	0.885543	1.52229	-0.26184
1	1	2	4.61	-0.919118	0.187395	0.885878	1.52165	-0.262105
1	1	2	4.62	-0.919016	0.187728	0.886659	1.52019	-0.262672
1	1	2	4.63	-0.918942	0.188418	0.888035	1.51764	-0.263639
1	1	2	4.64	-0.918921	0.189578	0.890168	1.51373	-0.265108
1	1	2	4.65	-0.918985	0.191325	0.893213	1.50816	-0.267175
1	1	2	4.66	-0.919175	0.19377	0.8973	1.50073	-0.269916
1	1	2	4.67	-0.919536	0.196995	0.9025	1.4913	-0.273366
1	1	2	4.68	-0.920119	0.201034	0.908782	1.47996	-0.277487
1	1	2	4.69	-0.920981	0.205857	0.915992	1.46699	-0.282158
1	1	2	4.7	-0.9222	0.211422	0.923891	1.45279	-0.287206
1	1	2	4.71	-0.923895	0.217758	0.932243	1.43768	-0.292469
1	1	2	4.72	-0.92624	0.224997	0.940839	1.42179	-0.297827
1	1	2	4.73	-0.929448	0.233332	0.949445	1.40516	-0.303162
1	1	2	4.74	-0.933745	0.242944	0.957711	1.38793	-0.308309
1	1	2	4.75	-0.939347	0.253944	0.965122	1.3704	-0.313021
1	1	2	4.76	-0.946439	0.266385	0.971049	1.35293	-0.317021
1	1	2	4.77	-0.955158	0.280321	0.974872	1.33573	-0.320087
1	1	2	4.78	-0.965555	0.295782	0.976076	1.3187	-0.322109
1	1	2	4.79	-0.977538	0.312645	0.974341	1.3016	-0.32309
1	1	2	4.8	-0.99084	0.330501	0.969624	1.28419	-0.323126
1	1	2	4.81	-1.0051	0.348695	0.962156	1.26638	-0.322407
1	1	2	4.82	-1.01997	0.366516	0.952311	1.2483	-0.321216
1	1	2	4.83	-1.03519	0.383304	0.940498	1.23038	-0.319938
1	1	2	4.84	-1.0505	0.398487	0.927076	1.21312	-0.319015
1	1	2	4.85	-1.06567	0.411662	0.912275	1.19687	-0.318863
1	1	2	4.86	-1.08063	0.422733	0.896168	1.18163	-0.319789
1	1	2	4.87	-1.0955	0.431957	0.878735	1.16711	-0.321952
1	1	2	4.88	-1.11049	0.439862	0.859986	1.15291	-0.325357
1	1	2	4.89	-1.12588	0.447094	0.84002	1.13859	-0.329876
1	1	2	4.9	-1.14194	0.454227	0.819023	1.1239	-0.335295
1	1	2	4.91	-1.15891	0.461568	0.797266	1.10887	-0.341413
1	1	2	4.92	-1.17686	0.469085	0.775072	1.09375	-0.348111
1	1	2	4.93	-1.19558	0.476568	0.752724	1.07872	-0.355326
1	1	2	4.94	-1.21476	0.483885	0.730414	1.06374	-0.362956
1	1	2	4.95	-1.23396	0.490984	0.708287	1.04851	-0.370797
1	1	2	4.96	-1.25266	0.49769	0.686516	1.03278	-0.378587
1	1	2	4.97	-1.27035	0.503685	0.665289	1.01642	-0.386082
1	1	2	4.98	-1.2867	0.508777	0.644725	0.999356	-0.393057
1	1	2	4.99	-1.30157	0.513134	0.624797	0.981316	-0.39923
1	1	2	5	-1.31499	0.517192	0.605304	0.961731	-0.404268
1	1	2	5.01	-1.32699	0.521339	0.585934	0.939991	-0.407883
1	1	2	5.02	-1.33762	0.525742	0.566342	0.915701	-0.409885
1	1	2	5.03	-1.34699	0.530492	0.54622	0.888849	-0.410161
1	1	2	5.04	-1.35543	0.535859	0.525319	0.859817	-0.408612
1	1	2	5.05	-1.36333	0.542298	0.503441	0.829093	-0.405083
1	1	2	5.06	-1.371	0.55021	0.4804	0.796849	-0.399347
1	1	2	5.07	-1.37855	0.559733	0.456008	0.762825	-0.391183
1	1	2	5.08	-1.38589	0.570674	0.430163	0.726555	-0.380501
1	1	2	5.09	-1.39284	0.582583	0.402934	0.687675	-0.36746
1	1	2	5.1	-1.39927	0.594934	0.374556	0.646127	-0.352613
1	1	2	5.11	-1.40517	0.607356	0.345339	0.602141	-0.336938
1	1	2	5.12	-1.41062	0.619743	0.315594	0.555955	-0.321564
1	1	2	5.13	-1.4157	0.632185	0.28559	0.507649	-0.30733
1	1	2	5.14	-1.42047	0.644768	0.255544	0.457313	-0.294646
1	1	2	5.15	-1.42495	0.657342	0.225628	0.405266	-0.283667
1	1	2	5.16	-1.42909	0.669475	0.195963	0.351993	-0.27442
1	1	2	5.17	-1.43275	0.680652	0.166611	0.297977	-0.266838
1	1	2	5.18	-1.43583	0.690476	0.137588	0.243769	-0.260809
1	1	2	5.19	-1.43827	0.698719	0.108894	0.190083	-0.25623
1	1	2	5.2	-1.44004	0.70534	0.0805084	0.137693	-0.252993
1	1	2	5.21	-1.44122	0.710463	0.0523808	0.0873491	-0.250967
1	1	2	5.22	-1.44197	0.714281	0.024468	0.0398949	-0.250004
1	1	2	5.23	-1.4426	0.717006	-0.00325282	-0.00378517	-0.249914
1	1	2	5.24	-1.4434	0.718843	-0.0308148	-0.0430349	-0.250402
1	1	2	5.25	-1.44451	0.71994	-0.0582965	-0.077567	-0.251069
1	1	2	5.26	-1.44587	0.720386	-0.0858359	-0.107498	-0.251408
1	1	2	5.27	-1.44723	0.720176	-0.113612	-0.133415	-0.250814
1	1	2	5.28	-1.44818	0.719177	-0.141802	-0.156322	-0.248629
1	1	2	5.29	-1.4484	0.717203	-0.17051	-0.177424	-0.244242
1	1	2	5.3	-1.44779	0.71415	-0.199649	-0.197906	-0.237176
1	1	2	5.31	-1.44643	0.710118	-0.228907	-0.218761	-0.227197
1	1	2	5.32	-1.44447	0.705446	-0.257812	-0.240694	-0.21443
1	1	2	5.33	-1.44217	0.700577	-0.285831	-0.264164	-0.199455
1	1	2	5.34	-1.43978	0.695888	-0.312471	-0.289519	-0.183271
1	1	2	5.35	-1.43748	0.691635	-0.337389	-0.316969	-0.167067
1	1	2	5.36	-1.43542	0.687981	-0.360497	-0.346357	-0.151877
1	1	2	5.37	-1.43372	0.685022	-0.382038	-0.376957	-0.138365
1	1	2	5.38	-1.43247	0.682717	-0.402564	-0.407489	-0.126767
1	1	2	5.39	-1.43163	0.680846	-0.422761	-0.43645	-0.116935
1	1	2	5.4	-1.43108	0.679155	-0.443242	-0.462647	-0.108443
1	1	2	5.41	-1.43078	0.677566	-0.464431	-0.485604	-0.100643
1	1	2	5.42	-1.43075	0.676214	-0.48651	-0.505621	-0.0927423
1	1	2	5.43	-1.43108	0.675382	-0.509446	-0.523599	-0.0840628
1	1	2	5.44	-1.43188	0.675415	-0.533096	-0.540826	-0.0743654
1	1	2	5.45	-1.43329	0.676628	-0.55738	-0.558755	-0.0638502
1	1	2	5.46	-1.43542	0.679208	-0.582355	-0.578739	-0.0528378
1	1	2	5.47	-1.43839	0.68318	-0.60817	-0.601797	-0.0415497
1	1	2	5.48	-1.44223	0.688434	-0.634986	-0.62843	-0.0301333
1	1	2	5.49	-1.44689	0.694838	-0.662927	-0.658495	-0.0188018
1	1	2	5.5	-1.45223	0.702323	-0.69193	-0.691263	-0.0079478
1	1	2	5.51	-1.45813	0.710808	-0.721565	-0.725697	0.00199593
1	1	2	5.52	-1.46439	0.72004	-0.751086	-0.760746	0.0108884
1	1	2	5.53	-1.47084	0.729571	-0.779764	-0.795417	0.0189497
1	1	2	5.54	-1.47724	0.738902	-0.807202	-0.828695	0.0264749
1	1	2	5.55	-1.48331	0.747661	-0.833308	-0.859576	0.033523
1	1	2	5.56	-1.48881	0.755716	-0.857992	-0.887328	0.0398445
1	1	2	5.57	-1.49362	0.763201	-0.880984	-0.911725	0.045131
1	1	2	5.58	-1.49783	0.770416	-0.901971	-0.933017	0.0493149
1	1	2	5.59	-1.50164	0.777704	-0.920857	-0.951743	0.0525864
1	1	2	5.6	-1.5053	0.785346	-0.937843	-0.968527	0.0552482
1	1	2	5.61	-1.50905	0.793482	-0.953308	-0.983906	0.0576344
1	1	2	5.62	-1.51311	0.802062	-0.967654	-0.998161	0.06008
1	1	2	5.63	-1.51765	0.810886	-0.981234	-1.01127	0.0628942
1	1	2	5.64	-1.52274	0.819688	-0.994341	-1.02302	0.066369
1	1	2	5.65	-1.52831	0.828183	-1.00717	-1.03327	0.0708144
1	1	2	5.66	-1.53421	0.836107	-1.01982	-1.04208	0.0765397
1	1	2	5.67	-1.54027	0.84329	-1.03234	-1.04978	0.0837598
1	1	2	5.68	-1.54647	0.849719	-1.04479	-1.05696	0.0925039
1	1	2	5.69	-1.55286	0.855537	-1.05726	-1.06436	0.102548
1	1	2	5.7	-1.55958	0.861004	-1.06981	-1.07286	0.113338
1	1	2	5.71	-1.56674	0.866439	-1.08242	-1.08334	0.12399
1	1	2	5.72	-1.57442	0.872114	-1.09493	-1.09657	0.133598
1	1	2	5.73	-1.58262	0.878158	-1.10711	-1.11293	0.141705
1	1	2	5.74	-1.59124	0.884523	-1.11878	-1.13231	0.148449
1	1	2	5.75	-1.60009	0.891067	-1.12998	-1.154	0.154337
1	1	2	5.76	-1.60902	0.897708	-1.14097	-1.17681	0.159953
1	1	2	5.77	-1.61809	0.904497	-1.15204	-1.19927	0.165768
1	1	2	5.78	-1.62747	0.911559	-1.16342	-1.21997	0.172061
1	1	2	5.79	-1.63738	0.918979	-1.17526	-1.23784	0.178921
1	1	2	5.8	-1.64786	0.926714	-1.18761	-1.25235	0.186246
1	1	2	5.81	-1.65878	0.934558	-1.20029	-1.26341	0.193696
1	1	2	5.82	-1.66979	0.942174	-1.21285	-1.2712	0.200708
1	1	2	5.83	-1.68051	0.94919	-1.22466	-1.2761	0.206724
1	1	2	5.84	-1.69057	0.955259	-1.23505	-1.27852	0.211455
1	1	2	5.85	-1.69966	0.9601	-1.24355	-1.27886	0.214902
1	1	2	5.86	-1.70764	0.963529	-1.24995	-1.27746	0.21721
1	1	2	5.87	-1.71454	0.965451	-1.25422	-1.27452	0.218582
1	1	2	5.88	-1.72051	0.965833	-1.25649	-1.27016	0.219249
1	1	2	5.89	-1.72574	0.964687	-1.25696	-1.26444	0.219461
1	1	2	5.9	-1.73041	0.962064	-1.25592	-1.25736	0.219471
1	1	2	5.91	-1.73465	0.958065	-1.2537	-1.24898	0.21954
1	1	2	5.92	-1.73849	0.952874	-1.25073	-1.23945	0.219935
1	1	2	5.93	-1.7419	0.94682	-1.24746	-1.2291	0.220958
1	1	2	5.94	-1.74487	0.940421	-1.24442	-1.21849	0.222969
1	1	2	5.95	-1.74747	0.934279	-1.24213	-1.2083	0.226352
1	1	2	5.96	-1.7498	0.928875	-1.24097	-1.19905	0.231433
1	1	2	5.97	-1.75198	0.924444	-1.24122	-1.19099	0.2384
1	1	2	5.98	-1.75409	0.920986	-1.24295	-1.18412	0.247243
1	1	2	5.99	-1.75619	0.918306	-1.2461	-1.1783	0.257674
1	1	2	6	-1.75826	0.916076	-1.25045	-1.17329	0.269049
1	1	2	6.01	-1.76026	0.913949	-1.25564	-1.16888	0.280331
1	1	2	6.02	-1.76214	0.91169	-1.26137	-1.16488	0.290297
1	1	2	6.03	-1.76391	0.909246	-1.26747	-1.1612	0.29791
1	1	2	6.04	-1.76564	0.90676	-1.27394	-1.15777	0.302553
1	1	2	6.05	-1.76745	0.904552	-1.28092	-1.15459	0.304031
1	1	2	6.06	-1.76947	0.903008	-1.28856	-1.15171	0.302539
1	1	2	6.07	-1.77185	0.902401	-1.29684	-1.14917	0.298657
1	1	2	6.08	-1.77467	0.902789	-1.30548	-1.147	0.293312
1	1	2	6.09	-1.77798	0.904061	-1.31409	-1.14521	0.287606
1	1	2	6.1	-1.78174	0.906047	-1.32233	-1.14385	0.28255
1	1	2	6.11	-1.78583	0.908581	-1.33002	-1.14296	0.278895
1	1	2	6.12	-1.79002	0.911505	-1.33716	-1.14263	0.27714
1	1	2	6.13	-1.79404	0.914667	-1.34374	-1.14296	0.277581
1	1	2	6.14	-1.79771	0.917935	-1.34974	-1.14408	0.280348
1	1	2	6.15	-1.80096	0.92121	-1.35511	-1.14607	0.285429
1	1	2	6.16	-1.80378	0.92443	-1.35978	-1.14905	0.292646
1	1	2	6.17	-1.80618	0.927563	-1.36378	-1.1531	0.301613
1	1	2	6.18	-1.80817	0.930574	-1.36715	-1.15827	0.31166
1	1	2	6.19	-1.80969	0.933392	-1.36995	-1.1645	0.321836
1	1	2	6.2	-1.81066	0.935843	-1.3723	-1.17154	0.331132
1	1	2	6.21	-1.81101	0.937598	-1.37441	-1.17884	0.338857
1	1	2	6.22	-1.81068	0.938208	-1.37655	-1.18564	0.344805
1	1	2	6.23	-1.80969	0.937214	-1.37892	-1.19124	0.34914
1	1	2	6.24	-1.8081	0.934258	-1.38156	-1.19517	0.352271
1	1	2	6.25	-1.80604	0.929148	-1.38448	-1.19718	0.354792
1	1	2	6.26	-1.80364	0.921908	-1.38773	-1.19727	0.357449
1	1	2	6.27	-1.80111	0.912833	-1.39135	-1.19561	0.361095
1	1	2	6.28	-1.79871	0.902491	-1.39542	-1.19251	0.366575
1	1	2	6.29	-1.79677	0.891582	-1.40003	-1.18831	0.374562
1	1	2	6.3	-1.79556	0.880714	-1.4052	-1.18333	0.385421
1	1	2	6.31	-1.79525	0.870306	-1.4108	-1.17784	0.399106
1	1	2	6.32	-1.79589	0.860674	-1.41661	-1.17212	0.415053
1	1	2	6.33	-1.79733	0.852133	-1.42242	-1.16652	0.432157
1	1	2	6.34	-1.79925	0.844981	-1.42811	-1.16141	0.449046
1	1	2	6.35	-1.80128	0.839391	-1.43373	-1.15706	0.464558
1	1	2	6.36	-1.80308	0.835372	-1.43939	-1.1536	0.478036
1	1	2	6.37	-1.80444	0.832811	-1.44523	-1.15105	0.489305
1	1	2	6.38	-1.80528	0.831519	-1.45136	-1.14932	0.49854
1	1	2	6.39	-1.80563	0.831266	-1.45779	-1.14826	0.506157
1	1	2	6.4	-1.80558	0.831813	-1.46452	-1.14772	0.512717
1	1	2	6.41	-1.80526	0.832952	-1.47152	-1.1475	0.518858
1	1	2	6.42	-1.8048	0.834518	-1.47882	-1.14746	0.525226
1	1	2	6.43	-1.80437	0.836391	-1.48645	-1.14745	0.532409
1	1	2	6.44	-1.80409	0.83848	-1.49436	-1.14737	0.540875
1	1	2	6.45	-1.80412	0.840726	-1.50245	-1.14714	0.550898
1	1	2	6.46	-1.80452	0.843119	-1.51062	-1.14676	0.56248
1	1	2	6.47	-1.80531	0.845693	-1.51878	-1.14629	0.57525
1	1	2	6.48	-1.80642	0.848498	-1.52681	-1.14584	0.588435
1	1	2	6.49	-1.8077	0.851547	-1.53453	-1.14557	0.60106
1	1	2	6.5	-1.80901	0.854752	-1.5418	-1.14553	0.61231
1	1	2	6.51	-1.81019	0.857959	-1.54852	-1.14572	0.621723
1	1	2	6.52	-1.81115	0.861031	-1.5547	-1.14609	0.629149
1	1	2	6.53	-1.81186	0.863904	-1.56045	-1.1466	0.634647
1	1	2	6.54	-1.81236	0.866583	-1.56594	-1.14719	0.638409
1	1	2	6.55	-1.81273	0.869108	-1.57134	-1.14781	0.640702
1	1	2	6.56	-1.81312	0.871529	-1.57674	-1.14839	0.641832
1	1	2	6.57	-1.8137	0.873886	-1.58216	-1.14887	0.642115
1	1	2	6.58	-1.81468	0.876205	-1.58755	-1.14918	0.641873
1	1	2	6.59	-1.81622	0.878508	-1.59287	-1.14923	0.641432
1	1	2	6.6	-1.81841	0.880807	-1.59814	-1.14897	0.641127
1	1	2	6.61	-1.82127	0.883092	-1.60341	-1.14838	0.641307
1	1	2	6.62	-1.82469	0.885304	-1.60867	-1.14745	0.642335
1	1	2	6.63	-1.82846	0.887327	-1.61387	-1.14619	0.644583
1	1	2	6.64	-1.83232	0.88901	-1.6189	-1.14462	0.648412
1	1	2	6.65	-1.83602	0.890232	-1.6237	-1.14278	0.654133
1	1	2	6.66	-1.83943	0.890925	-1.62828	-1.14065	0.661965
1	1	2	6.67	-1.8425	0.891077	-1.63267	-1.13827	0.671969
1	1	2	6.68	-1.84521	0.89073	-1.63689	-1.13566	0.683971
1	1	2	6.69	-1.84756	0.889973	-1.64093	-1.13291	0.697462
1	1	2	6.7	-1.84955	0.888937	-1.64468	-1.13015	0.711561
1	1	2	6.71	-1.85119	0.887773	-1.64799	-1.12756	0.725211
1	1	2	6.72	-1.85247	0.886611	-1.65076	-1.12526	0.737533
1	1	2	6.73	-1.85342	0.885539	-1.65294	-1.12335	0.748016
1	1	2	6.74	-1.8541	0.884606	-1.65454	-1.12182	0.756481
1	1	2	6.75	-1.85454	0.883833	-1.65564	-1.12067	0.762977
1	1	2	6.76	-1.8548	0.883222	-1.65632	-1.11984	0.767691
1	1	2	6.77	-1.85493	0.882764	-1.65667	-1.11929	0.770886
1	1	2	6.78	-1.85496	0.882446	-1.65681	-1.11897	0.772849
1	1	2	6.79	-1.8549	0.882253	-1.65683	-1.11882	0.773861
1	1	2	6.8	-1.85478	0.882175	-1.65685	-1.11881	0.774173
1	1	2	6.81	-1.85459	0.882206	-1.65697	-1.1189	0.773997
1	1	2	6.82	-1.85433	0.882345	-1.65729	-1.11909	0.773496
1	1	2	6.83	-1.85399	0.882597	-1.65792	-1.11935	0.772795
1	1	2	6.84	-1.85354	0.882973	-1.65894	-1.11968	0.771974
1	1	2	6.85	-1.85297	0.883484	-1.66044	-1.12009	0.771085
1	1	2	6.86	-1.85226	0.884137	-1.66247	-1.12058	0.770153
1	1	2	6.87	-1.85141	0.884935	-1.66504	-1.12116	0.769187
1	1	2	6.88	-1.85041	0.885864	-1.66811	-1.12181	0.768189
1	1	2	6.89	-1.84932	0.886889	-1.67155	-1.12251	0.767166
1	1	2	6.9	-1.84819	0.887951	-1.67512	-1.12324	0.766137
1	1	2	6.91	-1.8471	0.888973	-1.67856	-1.12394	0.765151
1	1	2	6.92	-1.84613	0.889889	-1.68166	-1.12456	0.764299
1	1	2	6.93	-1.84531	0.89065	-1.68433	-1.12506	0.763729
1	1	2	6.94	-1.84469	0.891225	-1.68656	-1.1254	0.763655
1	1	2	6.95	-1.84427	0.891588	-1.68843	-1.12552	0.764362
1	1	2	6.96	-1.84407	0.891718	-1.69009	-1.12537	0.766202
1	1	2	6.97	-1.8441	0.891592	-1.69168	-1.12489	0.76959
1	1	2	6.98	-1.84438	0.891186	-1.69341	-1.124	0.77498
1	1	2	6.99	-1.84491	0.890474	-1.69545	-1.12265	0.78283
1	1	2	7	-1.84572	0.889433	-1.69795	-1.12077	0.793544
1	1	2	7.01	-1.8468	0.888052	-1.70105	-1.11831	0.807394
1	1	2	7.02	-1.84814	0.886339	-1.70479	-1.11528	0.824407
1	1	2	7.03	-1.84971	0.884341	-1.70914	-1.11175	0.844229
1	1	2	7.04	-1.85143	0.882152	-1.71391	-1.10788	0.865953
1	1	2	7.05	-1.85317	0.879935	-1.71877	-1.10395	0.888006
1	1	3	0	-1.85891	0.897627	-2.05927	-1.03855	1.10116
1	1	3	0.01	-1.86057	0.893062	-2.04186	-1.03599	1.1121
1	1	3	0.02	-1.86254	0.889422	-2.02418	-1.03434	1.12069
1	1	3	0.03	-1.86493	0.887076	-2.00645	-1.03395	1.12596
1	1	3	0.04	-1.86785	0.886283	-1.98858	-1.03508	1.12736
1	1	3	0.05	-1.8714	0.887195	-1.97035	-1.03789	1.12473
1	1	3	0.06	-1.87561	0.889866	-1.95153	-1.04249	1.11827
1	1	3	0.07	-1.8805	0.894216	-1.93197	-1.04882	1.10859
1	1	3	0.08	-1.88599	0.899972	-1.91167	-1.05666	1.09668
1	1	3	0.09	-1.89193	0.906641	-1.89063	-1.06571	1.08368
1	1	3	0.1	-1.89806	0.913635	-1.86881	-1.07571	1.07053
1	1	3	0.11	-1.90409	0.920467	-1.84608	-1.08659	1.05779
1	1	3	0.12	-1.90982	0.926836	-1.82226	-1.09834	1.04568
1	1	3	0.13	-1.91505	0.932586	-1.79727	-1.11097	1.03418
1	1	3	0.14	-1.91962	0.937625	-1.77129	-1.12433	1.02321
1	1	3	0.15	-1.92331	0.941882	-1.74492	-1.13807	1.01268
1	1	3	0.16	-1.92587	0.945291	-1.71911	-1.15172	1.00273
1	1	3	0.17	-1.9271	0.947799	-1.69476	-1.16495	0.99382
1	1	3	0.18	-1.92683	0.949376	-1.67246	-1.17767	0.986571
1	1	3	0.19	-1.92497	0.95002	-1.6524	-1.19004	0.981359
1	1	3	0.2	-1.92147	0.949749	-1.63441	-1.20239	0.978085
1	1	3	0.21	-1.91634	0.948619	-1.61805	-1.21519	0.976228
1	1	3	0.22	-1.90965	0.946748	-1.60275	-1.22892	0.974997
1	1	3	0.23	-1.90157	0.944348	-1.58788	-1.24405	0.973438
1	1	3	0.24	-1.89238	0.941722	-1.57288	-1.26087	0.970509
1	1	3	0.25	-1.88248	0.939212	-1.55729	-1.27937	0.965253
1	1	3	0.26	-1.87227	0.937115	-1.54072	-1.29938	0.957107
1	1	3	0.27	-1.86208	0.935637	-1.52298	-1.32073	0.946099
1	1	3	0.28	-1.8522	0.934908	-1.50404	-1.34337	0.932697
1	1	3	0.29	-1.84284	0.934986	-1.48402	-1.36738	0.917443
1	1	3	0.3	-1.83407	0.935829	-1.46323	-1.39277	0.900775
1	1	3	0.31	-1.82577	0.93729	-1.44224	-1.41941	0.883126
1	1	3	0.32	-1.81778	0.93916	-1.42179	-1.44696	0.865071
1	1	3	0.33	-1.80996	0.941271	-1.40251	-1.47513	0.847286
1	1	3	0.34	-1.80225	0.943585	-1.3847	-1.50362	0.830293
1	1	3	0.35	-1.7948	0.946208	-1.36838	-1.5321	0.814345
1	1	3	0.36	-1.78787	0.949358	-1.35347	-1.56008	0.799557
1	1	3	0.37	-1.78183	0.953303	-1.33992	-1.58694	0.786044
1	1	3	0.38	-1.77702	0.958297	-1.3278	-1.61196	0.773819
1	1	3	0.39	-1.77361	0.964482	-1.31718	-1.63447	0.762626
1	1	3	0.4	-1.77157	0.971751	-1.30787	-1.65404	0.752047
1	1	3	0.41	-1.77066	0.979669	-1.29945	-1.67055	0.741746
1	1	3	0.42	-1.77051	0.987594	-1.2913	-1.68413	0.73163
1	1	3	0.43	-1.77081	0.994907	-1.28282	-1.69501	0.721962
1	1	3	0.44	-1.77134	1.00115	-1.27357	-1.70348	0.713368
1	1	3	0.45	-1.77198	1.00604	-1.2633	-1.70981	0.706615
1	1	3	0.46	-1.77269	1.00945	-1.25192	-1.71427	0.702198
1	1	3	0.47	-1.77342	1.01141	-1.23952	-1.71714	0.700103
1	1	3	0.48	-1.77414	1.01206	-1.22639	-1.71871	0.699844
1	1	3	0.49	-1.77479	1.01169	-1.21298	-1.71929	0.700613
1	1	3	0.5	-1.77532	1.01063	-1.19979	-1.71924	0.701394
1	1	3	0.51	-1.77566	1.00925	-1.18723	-1.71891	0.701146
1	1	3	0.52	-1.77582	1.00782	-1.17552	-1.71856	0.699031
1	1	3	0.53	-1.77578	1.00653	-1.16465	-1.71839	0.694588
1	1	3	0.54	-1.7756	1.00543	-1.15443	-1.71844	0.687793
1	1	3	0.55	-1.77534	1.00447	-1.14465	-1.71868	0.679106
1	1	3	0.56	-1.7751	1.00351	-1.13512	-1.71898	0.669452
1	1	3	0.57	-1.77497	1.0024	-1.12571	-1.71916	0.659982
1	1	3	0.58	-1.77502	1.00098	-1.11635	-1.71911	0.651672
1	1	3	0.59	-1.77525	0.999159	-1.10704	-1.7188	0.645084
1	1	3	0.6	-1.77561	0.996931	-1.09789	-1.71833	0.64037
1	1	3	0.61	-1.77602	0.994367	-1.08916	-1.71792	0.637331
1	1	3	0.62	-1.77637	0.991591	-1.08115	-1.71784	0.635489
1	1	3	0.63	-1.77661	0.988749	-1.0741	-1.71844	0.634236
1	1	3	0.64	-1.77669	0.985964	-1.06807	-1.72007	0.63304
1	1	3	0.65	-1.77663	0.983325	-1.0629	-1.72304	0.631573
1	1	3	0.66	-1.77646	0.980896	-1.05822	-1.72762	0.62974
1	1	3	0.67	-1.77624	0.978726	-1.05356	-1.7339	0.627595
1	1	3	0.68	-1.77606	0.976842	-1.0484	-1.74177	0.625227
1	1	3	0.69	-1.77601	0.975251	-1.04231	-1.75079	0.622697
1	1	3	0.7	-1.77615	0.973962	-1.03498	-1.76038	0.620087
1	1	3	0.71	-1.77653	0.972991	-1.02629	-1.77008	0.617588
1	1	3	0.72	-1.7772	0.97235	-1.01625	-1.77962	0.615525
1	1	3	0.73	-1.77819	0.972045	-1.00493	-1.78895	0.614222
1	1	3	0.74	-1.77953	0.972108	-0.992549	-1.79816	0.613779
1	1	3	0.75	-1.78119	0.972593	-0.979425	-1.80741	0.613957
1	1	3	0.76	-1.78312	0.97353	-0.96599	-1.8168	0.614307
1	1	3	0.77	-1.78518	0.974835	-0.952655	-1.82626	0.614408
1	1	3	0.78	-1.7872	0.976269	-0.939772	-1.83539	0.614008
1	1	3	0.79	-1.78894	0.977497	-0.927613	-1.8437	0.612993
1	1	3	0.8	-1.79012	0.978214	-0.916347	-1.85075	0.611274
1	1	3	0.81	-1.7904	0.978218	-0.906056	-1.85634	0.608728
1	1	3	0.82	-1.78943	0.97742	-0.896789	-1.86051	0.605195
1	1	3	0.83	-1.78683	0.975821	-0.888563	-1.86342	0.600496
1	1	3	0.84	-1.78229	0.973473	-0.881289	-1.86532	0.594469
1	1	3	0.85	-1.77559	0.970475	-0.874741	-1.86651	0.587007
1	1	3	0.86	-1.76668	0.966986	-0.868609	-1.86728	0.578121
1	1	3	0.87	-1.75573	0.963252	-0.862563	-1.86793	0.568015
1	1	3	0.88	-1.74322	0.959641	-0.856324	-1.86873	0.557147
1	1	3	0.89	-1.73	0.956638	-0.849755	-1.8699	0.546244
1	1	3	0.9	-1.71715	0.954809	-0.842978	-1.87158	0.536166
1	1	3	0.91	-1.70562	0.954715	-0.836401	-1.87392	0.527618
1	1	3	0.92	-1.69607	0.956817	-0.830536	-1.87711	0.520883
1	1	3	0.93	-1.68874	0.961368	-0.825722	-1.88137	0.515856
1	1	3	0.94	-1.6836	0.968351	-0.821981	-1.88691	0.512222
1	1	3	0.95	-1.6804	0.977519	-0.819064	-1.89388	0.509555
1	1	3	0.96	-1.67873	0.988492	-0.816559	-1.90241	0.507343
1	1	3	0.97	-1.6781	1.00077	-0.813971	-1.91254	0.505016
1	1	3	0.98	-1.67792	1.01371	-0.810775	-1.92419	0.501967
1	1	3	0.99	-1.67765	1.02659	-0.806513	-1.93708	0.49758
1	1	3	1	-1.6769	1.03883	-0.800915	-1.95069	0.491284
1	1	3	1.01	-1.67547	1.05006	-0.793949	-1.96425	0.48269
1	1	3	1.02	-1.67328	1.06003	-0.785824	-1.97692	0.47183
1	1	3	1.03	-1.67026	1.06856	-0.776951	-1.98793	0.459286
1	1	3	1.04	-1.66633	1.0755	-0.767805	-1.99676	0.44597
1	1	3	1.05	-1.66138	1.08077	-0.758689	-2.00305	0.432664
1	1	3	1.06	-1.65536	1.08447	-0.74962	-2.00659	0.419758
1	1	3	1.07	-1.6483	1.08678	-0.740358	-2.00727	0.407281
1	1	3	1.08	-1.64026	1.08792	-0.730514	-2.00502	0.395048
1	1	3	1.09	-1.63121	1.08808	-0.719648	-1.99994	0.382799
1	1	3	1.1	-1.62099	1.08739	-0.707379	-1.99229	0.370339
1	1	3	1.11	-1.60941	1.08591	-0.693475	-1.98254	0.357665
1	1	3	1.12	-1.59625	1.08362	-0.677866	-1.97136	0.345103
1	1	3	1.13	-1.58132	1.08048	-0.660572	-1.95937	0.33334
1	1	3	1.14	-1.56452	1.07648	-0.641609	-1.94694	0.323174
1	1	3	1.15	-1.54594	1.07167	-0.620987	-1.93421	0.315105
1	1	3	1.16	-1.52577	1.06616	-0.598813	-1.92121	0.309082
1	1	3	1.17	-1.50422	1.06015	-0.57539	-1.90805	0.304514
1	1	3	1.18	-1.48147	1.05378	-0.551145	-1.89496	0.300472
1	1	3	1.19	-1.45766	1.04719	-0.526449	-1.88227	0.295966
1	1	3	1.2	-1.4329	1.04039	-0.501507	-1.87025	0.290138
1	1	3	1.21	-1.40735	1.03327	-0.476365	-1.85892	0.282386
1	1	3	1.22	-1.38121	1.0257	-0.450971	-1.84806	0.272544
1	1	3	1.23	-1.35469	1.01759	-0.42526	-1.83728	0.260973
1	1	3	1.24	-1.32798	1.00896	-0.399219	-1.82618	0.24835
1	1	3	1.25	-1.30113	0.999978	-0.372962	-1.81449	0.235298
1	1	3	1.26	-1.27415	0.99099	-0.346753	-1.80224	0.222213
1	1	3	1.27	-1.24714	0.982503	-0.32091	-1.78974	0.209353
1	1	3	1.28	-1.22035	0.974955	-0.295671	-1.7774	0.197005
1	1	3	1.29	-1.19427	0.968614	-0.271157	-1.76558	0.18564
1	1	3	1.3	-1.16948	0.963591	-0.24735	-1.75439	0.176001
1	1	3	1.31	-1.1465	0.959838	-0.224054	-1.74375	0.168971
1	1	3	1.32	-1.12563	0.95714	-0.200919	-1.73352	0.165207
1	1	3	1.33	-1.10697	0.95514	-0.177615	-1.7237	0.164855
1	1	3	1.34	-1.0905	0.953472	-0.154024	-1.71444	0.167515
1	1	3	1.35	-1.07608	0.951922	-0.130316	-1.70605	0.17239
1	1	3	1.36	-1.06354	0.950476	-0.106864	-1.69883	0.178498
1	1	3	1.37	-1.05262	0.949197	-0.0840939	-1.69302	0.184812
1	1	3	1.38	-1.04308	0.948114	-0.0623679	-1.68882	0.190329
1	1	3	1.39	-1.03471	0.947187	-0.0419309	-1.68629	0.194181
1	1	3	1.4	-1.02728	0.946314	-0.0229018	-1.68529	0.195779
1	1	3	1.41	-1.02058	0.945361	-0.00531548	-1.68542	0.194985
1	1	3	1.42	-1.01441	0.944212	0.0108048	-1.68608	0.192211
1	1	3	1.43	-1.00869	0.942857	0.0254045	-1.68668	0.188295
1	1	3	1.44	-1.00342	0.94145	0.0384072	-1.68669	0.184141
1	1	3	1.45	-0.998681	0.940274	0.0497685	-1.68573	0.180434
1	1	3	1.46	-0.994498	0.939623	0.0595435	-1.68351	0.177562
1	1	3	1.47	-0.990837	0.939724	0.0678903	-1.67978	0.175629
1	1	3	1.48	-0.987617	0.940724	0.0750075	-1.6744	0.174499
1	1	3	1.49	-0.984753	0.942707	0.0810734	-1.66737	0.173909
1	1	3	1.5	-0.982204	0.945714	0.0862095	-1.65899	0.173619
1	1	3	1.51	-0.979995	0.949736	0.090452	-1.6499	0.173496
1	1	3	1.52	-0.978182	0.954671	0.0937538	-1.64094	0.173473
1	1	3	1.53	-0.976795	0.960317	0.0960531	-1.63287	0.173478
1	1	3	1.54	-0.97581	0.966426	0.0973654	-1.62617	0.1734
1	1	3	1.55	-0.975156	0.972723	0.0978308	-1.62104	0.173099
1	1	3	1.56	-0.974737	0.978901	0.0977032	-1.61747	0.172408
1	1	3	1.57	-0.974442	0.984665	0.0972983	-1.6153	0.171134
1	1	3	1.58	-0.974162	0.989831	0.0969232	-1.61432	0.169056
1	1	3	1.59	-0.9738	0.994375	0.0968326	-1.61439	0.165934
1	1	3	1.6	-0.97328	0.998412	0.0972194	-1.61537	0.161528
1	1	3	1.61	-0.972546	1.00215	0.0982148	-1.6172	0.155632
1	1	3	1.62	-0.971571	1.00583	0.0998838	-1.61984	0.148118
1	1	3	1.63	-0.970364	1.00973	0.102215	-1.62327	0.138997
1	1	3	1.64	-0.968977	1.01407	0.105102	-1.62747	0.128496
1	1	3	1.65	-0.967515	1.01902	0.108337	-1.63236	0.117146
1	1	3	1.66	-0.966114	1.02455	0.111643	-1.63779	0.105814
1	1	3	1.67	-0.964897	1.03041	0.114776	-1.64346	0.0954937
1	1	3	1.68	-0.96393	1.03623	0.117594	-1.64903	0.0869203
1	1	3	1.69	-0.963221	1.0416	0.120029	-1.6542	0.0803616
1	1	3	1.7	-0.962744	1.04628	0.122044	-1.65873	0.0757038
1	1	3	1.71	-0.962454	1.05015	0.123633	-1.66249	0.072654
1	1	3	1.72	-0.962307	1.05317	0.124819	-1.66546	0.0708805
1	1	3	1.73	-0.962264	1.05542	0.125653	-1.66769	0.0700681
1	1	3	1.74	-0.962292	1.05699	0.126194	-1.66925	0.0699373
1	1	3	1.75	-0.962362	1.058	0.126503	-1.67027	0.0702542
1	1	3	1.76	-0.962453	1.05856	0.126639	-1.67085	0.0708328
1	1	3	1.77	-0.962552	1.0588	0.126653	-1.67111	0.0715328
1	1	3	1.78	-0.962646	1.05881	0.126587	-1.67114	0.0722544
1	1	3	1.79	-0.962731	1.05867	0.126476	-1.67103	0.0729319
1	1	3	1.8	-0.962802	1.05844	0.126344	-1.67082	0.0735267
1	1	3	1.81	-0.962859	1.05818	0.12621	-1.67058	0.0740208
1	1	3	1.82	-0.962903	1.05792	0.126085	-1.67033	0.0744104
1	1	3	1.83	-0.962934	1.05768	0.125976	-1.6701	0.0747018
1	1	3	1.84	-0.962955	1.05747	0.125886	-1.66989	0.0749067
1	1	3	1.85	-0.962968	1.0573	0.125815	-1.66972	0.0750395
1	1	3	1.86	-0.962975	1.05716	0.125763	-1.66959	0.0751153
1	1	3	1.87	-0.962978	1.05706	0.125726	-1.66949	0.0751482
1	1	3	1.88	-0.962978	1.05699	0.125703	-1.66941	0.0751507
1	1	3	1.89	-0.962978	1.05695	0.12569	-1.66936	0.0751332
1	1	3	1.9	-0.962977	1.05693	0.125684	-1.66933	0.0751039
1	1	3	1.91	-0.962977	1.05692	0.125685	-1.6693	0.0750689
1	1	3	1.92	-0.962979	1.05692	0.125688	-1.66929	0.0750327
1	1	3	1.93	-0.962981	1.05693	0.125694	-1.66928	0.0749983
1	1	3	1.94	-0.962985	1.05694	0.1257	-1.66927	0.0749675
1	1	3	1.95	-0.962988	1.05696	0.125707	-1.66927	0.0749417
1	1	3	1.96	-0.962991	1.05697	0.125713	-1.66926	0.0749213
1	1	3	1.97	-0.962992	1.05698	0.125718	-1.66927	0.0749071
1	1	3	1.98	-0.962989	1.05699	0.125722	-1.66928	0.0748995
1	1	3	1.99	-0.962979	1.057	0.125724	-1.66931	0.0748992
1	1	3	2	-0.962961	1.057	0.125725	-1.66937	0.0749072
1	1	3	2.01	-0.96293	1.05699	0.125724	-1.66945	0.0749246
1	1	3	2.02	-0.962884	1.05698	0.125722	-1.66958	0.0749527
1	1	3	2.03	-0.96282	1.05696	0.125717	-1.66974	0.0749927
1	1	3	2.04	-0.962736	1.05694	0.125711	-1.66997	0.0750455
1	1	3	2.05	-0.962631	1.05691	0.125703	-1.67024	0.0751114
1	1	3	2.06	-0.962507	1.05687	0.125693	-1.67057	0.0751892
1	1	3	2.07	-0.962368	1.05683	0.125681	-1.67093	0.075276
1	1	3	2.08	-0.962223	1.05678	0.12567	-1.67131	0.0753659
1	1	3	2.09	-0.962087	1.05674	0.125659	-1.67166	0.0754498
1	1	3	2.1	-0.961983	1.05671	0.125651	-1.67193	0.075514
1	1	3	2.11	-0.961942	1.0567	0.125647	-1.67204	0.0755397
1	1	3	2.12	-0.962003	1.05672	0.125652	-1.67188	0.0755022
1	1	3	2.13	-0.962217	1.05678	0.125669	-1.67132	0.0753714
1	1	3	2.14	-0.962641	1.05691	0.125703	-1.67022	0.0751112
1	1	3	2.15	-0.96334	1.05712	0.125759	-1.66839	0.0746823
1	1	3	2.16	-0.964382	1.05743	0.125841	-1.66567	0.074044
1	1	3	2.17	-0.965826	1.05787	0.125956	-1.6619	0.0731593
1	1	3	2.18	-0.967717	1.05844	0.126105	-1.65696	0.072001
1	1	3	2.19	-0.970068	1.05915	0.126291	-1.65083	0.0705616
1	1	3	2.2	-0.972842	1.05999	0.12651	-1.64359	0.0688638
1	1	3	2.21	-0.975927	1.06091	0.126752	-1.63553	0.0669761
1	1	3	2.22	-0.97913	1.06188	0.127003	-1.62717	0.0650173
1	1	3	2.23	-0.982217	1.06281	0.127244	-1.61912	0.0631306
1	1	3	2.24	-0.984996	1.06364	0.127459	-1.61187	0.0614348
1	1	3	2.25	-0.987358	1.06435	0.12764	-1.60572	0.0599978
1	1	3	2.26	-0.98927	1.06492	0.127784	-1.60076	0.0588424
1	1	3	2.27	-0.990747	1.06536	0.127892	-1.59696	0.0579601
1	1	3	2.28	-0.991839	1.06568	0.127968	-1.59421	0.0573232
1	1	3	2.29	-0.992611	1.0659	0.128018	-1.59234	0.0568937
1	1	3	2.3	-0.993136	1.06604	0.128048	-1.59118	0.0566298
1	1	3	2.31	-0.99348	1.06613	0.128065	-1.59057	0.0564905
1	1	3	2.32	-0.993706	1.06619	0.128076	-1.59036	0.0564385
1	1	3	2.33	-0.993859	1.06623	0.128086	-1.59042	0.0564417
1	1	3	2.34	-0.993976	1.06626	0.128102	-1.59065	0.0564742
1	1	3	2.35	-0.994071	1.0663	0.12813	-1.591	0.0565157
1	1	3	2.36	-0.994146	1.06634	0.128174	-1.59141	0.0565521
1	1	3	2.37	-0.994181	1.06639	0.128237	-1.59187	0.0565745
1	1	3	2.38	-0.994139	1.06645	0.128322	-1.59237	0.0565793
1	1	3	2.39	-0.993962	1.0665	0.128429	-1.59293	0.0565678
1	1	3	2.4	-0.993574	1.06652	0.128554	-1.59357	0.0565462
1	1	3	2.41	-0.992883	1.06649	0.128692	-1.5943	0.0565256
1	1	3	2.42	-0.991784	1.06637	0.128829	-1.59516	0.0565223
1	1	3	2.43	-0.990169	1.06615	0.128946	-1.59614	0.0565579
1	1	3	2.44	-0.987935	1.06576	0.129018	-1.59724	0.056659
1	1	3	2.45	-0.985004	1.06516	0.129007	-1.59842	0.056857
1	1	3	2.46	-0.981344	1.06432	0.128869	-1.5996	0.057187
1	1	3	2.47	-0.977	1.06319	0.12855	-1.60063	0.057685
1	1	3	2.48	-0.97213	1.06177	0.127987	-1.60134	0.0583852
1	1	3	2.49	-0.967017	1.06004	0.127114	-1.60145	0.0593173
1	1	3	2.5	-0.962008	1.05803	0.125857	-1.60066	0.0605108
1	1	3	2.51	-0.957385	1.05572	0.124138	-1.5987	0.062003
1	1	3	2.52	-0.953303	1.05309	0.12188	-1.59533	0.0638383
1	1	3	2.53	-0.949809	1.05009	0.119022	-1.59039	0.0660557
1	1	3	2.54	-0.946878	1.04671	0.115544	-1.58386	0.0686704
1	1	3	2.55	-0.944452	1.04297	0.111498	-1.57586	0.0716514
1	1	3	2.56	-0.942469	1.03898	0.107036	-1.56677	0.074895
1	1	3	2.57	-0.940882	1.03496	0.102431	-1.5572	0.0782144
1	1	3	2.58	-0.939657	1.03116	0.0980096	-1.5479	0.0813821
1	1	3	2.59	-0.93876	1.02779	0.094045	-1.53947	0.0842101
1	1	3	2.6	-0.938144	1.02497	0.0906918	-1.53229	0.086593
1	1	3	2.61	-0.937759	1.02272	0.088	-1.52648	0.0884991
1	1	3	2.62	-0.937553	1.02103	0.0859487	-1.52202	0.0899462
1	1	3	2.63	-0.937478	1.01983	0.084473	-1.51878	0.0909827
1	1	3	2.64	-0.937493	1.01904	0.0834851	-1.51659	0.0916726
1	1	3	2.65	-0.937565	1.01857	0.0828892	-1.51524	0.0920848
1	1	3	2.66	-0.937668	1.01835	0.0825928	-1.51454	0.0922858
1	1	3	2.67	-0.937781	1.01831	0.0825123	-1.51432	0.0923352
1	1	3	2.68	-0.937893	1.01839	0.0825766	-1.51442	0.0922833
1	1	3	2.69	-0.937995	1.01853	0.0827287	-1.51471	0.0921707
1	1	3	2.7	-0.938081	1.0187	0.0829248	-1.51511	0.0920281
1	1	3	2.71	-0.93815	1.01888	0.0831334	-1.51555	0.0918777
1	1	3	2.72	-0.938203	1.01906	0.0833331	-1.51597	0.0917344
1	1	3	2.73	-0.93824	1.01921	0.083511	-1.51635	0.0916069
1	1	3	2.74	-0.938263	1.01933	0.0836604	-1.51667	0.0914998
1	1	3	2.75	-0.938274	1.01943	0.0837793	-1.51693	0.0914142
1	1	3	2.76	-0.938276	1.01951	0.0838689	-1.51713	0.0913492
1	1	3	2.77	-0.938271	1.01956	0.0839322	-1.51727	0.0913024
1	1	3	2.78	-0.938262	1.01959	0.0839732	-1.51737	0.091271
1	1	3	2.79	-0.938249	1.01961	0.0839962	-1.51743	0.0912518
1	1	3	2.8	-0.938236	1.01962	0.0840056	-1.51746	0.0912421
1	1	3	2.81	-0.938225	1.01962	0.0840053	-1.51747	0.0912392
1	1	3	2.82	-0.938218	1.01962	0.0839988	-1.51747	0.0912412
1	1	3	2.83	-0.938218	1.01961	0.083989	-1.51746	0.0912467
1	1	3	2.84	-0.938228	1.01961	0.0839786	-1.51744	0.0912546
1	1	3	2.85	-0.938252	1.0196	0.0839697	-1.51742	0.0912646
1	1	3	2.86	-0.938294	1.0196	0.0839644	-1.51739	0.0912766
1	1	3	2.87	-0.938358	1.01961	0.0839646	-1.51737	0.0912908
1	1	3	2.88	-0.938447	1.01961	0.0839718	-1.51734	0.0913077
1	1	3	2.89	-0.938565	1.01963	0.0839877	-1.51731	0.0913277
1	1	3	2.9	-0.938712	1.01964	0.0840136	-1.51728	0.091351
1	1	3	2.91	-0.938884	1.01966	0.0840506	-1.51724	0.0913778
1	1	3	2.92	-0.939075	1.01968	0.084099	-1.5172	0.0914074
1	1	3	2.93	-0.939272	1.0197	0.084158	-1.51715	0.0914382
1	1	3	2.94	-0.939451	1.01971	0.0842256	-1.51709	0.0914678
1	1	3	2.95	-0.939582	1.01972	0.0842974	-1.51704	0.091492
1	1	3	2.96	-0.939621	1.0197	0.0843664	-1.517	0.0915052
1	1	3	2.97	-0.93951	1.01966	0.0844223	-1.51696	0.0914997
1	1	3	2.98	-0.939182	1.01959	0.0844504	-1.51696	0.0914659
1	1	3	2.99	-0.938555	1.01948	0.0844317	-1.517	0.0913921
1	1	3	3	-0.937541	1.01931	0.0843424	-1.5171	0.0912652
1	1	3	3.01	-0.936049	1.01908	0.0841543	-1.51728	0.0910714
1	1	3	3.02	-0.934001	1.01878	0.0838355	-1.51756	0.0907976
1	1	3	3.03	-0.931342	1.01842	0.0833532	-1.51798	0.0904331
1	1	3	3.04	-0.928062	1.01799	0.0826764	-1.51854	0.0899731
1	1	3	3.05	-0.924225	1.01753	0.0817811	-1.51927	0.0894215
1	1	3	3.06	-0.920002	1.01706	0.0806572	-1.52017	0.0887962
1	1	3	3.07	-0.915678	1.01664	0.0793126	-1.52121	0.08813
1	1	3	3.08	-0.911591	1.01631	0.0777624	-1.52237	0.0874599
1	1	3	3.09	-0.908017	1.01608	0.0760109	-1.52365	0.0868074
1	1	3	3.1	-0.905099	1.01591	0.0740453	-1.52503	0.0861687
1	1	3	3.11	-0.90286	1.0157	0.0718485	-1.52652	0.0855167
1	1	3	3.12	-0.901231	1.01529	0.0694186	-1.52812	0.0848077
1	1	3	3.13	-0.900074	1.01447	0.0667911	-1.52981	0.083988
1	1	3	3.14	-0.899204	1.01298	0.0640515	-1.53151	0.0829998
1	1	3	3.15	-0.898432	1.01061	0.0613139	-1.53315	0.0817831
1	1	3	3.16	-0.897604	1.00724	0.0586769	-1.53463	0.0802766
1	1	3	3.17	-0.896645	1.00297	0.0562035	-1.53586	0.0784232
1	1	3	3.18	-0.895557	0.998092	0.0539313	-1.53675	0.0761794
1	1	3	3.19	-0.894396	0.993	0.0518793	-1.5372	0.0735166
1	1	3	3.2	-0.893223	0.988058	0.050045	-1.53716	0.0704165
1	1	3	3.21	-0.892081	0.983498	0.0484072	-1.53661	0.0668799
1	1	3	3.22	-0.890995	0.979441	0.0469406	-1.53558	0.0629536
1	1	3	3.23	-0.889985	0.975939	0.0456324	-1.53418	0.0587657
1	1	3	3.24	-0.889074	0.973011	0.0444907	-1.53254	0.0545414
1	1	3	3.25	-0.888289	0.970661	0.0435335	-1.53085	0.0505525
1	1	3	3.26	-0.887656	0.968875	0.0427635	-1.52924	0.0470205
1	1	3	3.27	-0.887205	0.967622	0.0421537	-1.52784	0.0440642
1	1	3	3.28	-0.886965	0.966875	0.0416488	-1.52669	0.0417116
1	1	3	3.29	-0.886978	0.966615	0.0411717	-1.52584	0.0399293
1	1	3	3.3	-0.887294	0.966844	0.0406293	-1.52531	0.0386467
1	1	3	3.31	-0.887974	0.967587	0.0399172	-1.52509	0.0377739
1	1	3	3.32	-0.889085	0.968887	0.0389263	-1.52521	0.0372154
1	1	3	3.33	-0.890694	0.9708	0.0375499	-1.52566	0.0368792
1	1	3	3.34	-0.892857	0.97338	0.0356947	-1.52645	0.0366829
1	1	3	3.35	-0.895599	0.97666	0.033295	-1.52757	0.0365574
1	1	3	3.36	-0.898898	0.980626	0.0303315	-1.52901	0.0364494
1	1	3	3.37	-0.902652	0.985186	0.0268557	-1.53073	0.0363228
1	1	3	3.38	-0.906669	0.990148	0.0230025	-1.53264	0.0361591
1	1	3	3.39	-0.910708	0.995266	0.0189564	-1.53466	0.0359543
1	1	3	3.4	-0.914565	1.00032	0.0148872	-1.53669	0.035714
1	1	3	3.41	-0.918106	1.00516	0.0109221	-1.53868	0.0354516
1	1	3	3.42	-0.921253	1.00966	0.00716906	-1.54057	0.0351894
1	1	3	3.43	-0.923957	1.0137	0.0037436	-1.54229	0.0349593
1	1	3	3.44	-0.926185	1.01718	0.000758393	-1.5438	0.0347988
1	1	3	3.45	-0.927939	1.02004	-0.0017153	-1.54505	0.0347435
1	1	3	3.46	-0.929257	1.02228	-0.00366606	-1.54603	0.0348211
1	1	3	3.47	-0.930198	1.02396	-0.0051295	-1.54675	0.0350512
1	1	3	3.48	-0.930834	1.02516	-0.00616845	-1.54725	0.0354436
1	1	3	3.49	-0.931234	1.02598	-0.00685797	-1.54756	0.0359963
1	1	3	3.5	-0.931463	1.02651	-0.00727441	-1.54771	0.0366916
1	1	3	3.51	-0.931575	1.02684	-0.00748822	-1.54775	0.0374905
1	1	3	3.52	-0.93161	1.02702	-0.00755928	-1.5477	0.0383258
1	1	3	3.53	-0.931593	1.0271	-0.00753456	-1.5476	0.0390946
1	1	3	3.54	-0.931535	1.02711	-0.00744706	-1.54745	0.0396506
1	1	3	3.55	-0.93143	1.02705	-0.00731598	-1.54729	0.0397963
1	1	3	3.56	-0.931261	1.02689	-0.00714747	-1.54712	0.0392795
1	1	3	3.57	-0.930994	1.02658	-0.00693592	-1.54698	0.0377923
1	1	3	3.58	-0.930585	1.02606	-0.00666566	-1.54687	0.034978
1	1	3	3.59	-0.929982	1.02525	-0.0063132	-1.54683	0.0304481
1	1	3	3.6	-0.929129	1.02405	-0.00585008	-1.54687	0.0238123
1	1	3	3.61	-0.92797	1.02236	-0.00524652	-1.54703	0.0147264
1	1	3	3.62	-0.926463	1.02009	-0.00447624	-1.54734	0.00296043
1	1	3	3.63	-0.924588	1.01719	-0.00352267	-1.54785	-0.0115087
1	1	3	3.64	-0.922362	1.01363	-0.00238682	-1.54857	-0.0283786
1	1	3	3.65	-0.919857	1.00948	-0.00110288	-1.54954	-0.0469
1	1	3	3.66	-0.91721	1.0049	0.000244632	-1.55071	-0.0658849
1	1	3	3.67	-0.914595	1.00017	0.00154089	-1.55199	-0.0839949
1	1	3	3.68	-0.912182	0.995608	0.00269407	-1.55325	-0.10016
1	1	3	3.69	-0.910089	0.991508	0.00366017	-1.5544	-0.113781
1	1	3	3.7	-0.908367	0.988029	0.00442969	-1.55539	-0.124677
1	1	3	3.71	-0.907024	0.985224	0.00501285	-1.5562	-0.132947
1	1	3	3.72	-0.906031	0.983071	0.00543184	-1.55682	-0.138868
1	1	3	3.73	-0.905342	0.981501	0.0057148	-1.55727	-0.142804
1	1	3	3.74	-0.904904	0.98042	0.00589146	-1.55758	-0.145147
1	1	3	3.75	-0.904662	0.979726	0.00599017	-1.55777	-0.146277
1	1	3	3.76	-0.904566	0.979318	0.00603597	-1.55787	-0.146534
1	1	3	3.77	-0.904571	0.979108	0.00604947	-1.5579	-0.146206
1	1	3	3.78	-0.904639	0.97902	0.00604626	-1.55788	-0.145524
1	1	3	3.79	-0.904743	0.978999	0.00603675	-1.55783	-0.144667
1	1	3	3.8	-0.90486	0.979003	0.00602611	-1.55776	-0.143763
1	1	3	3.81	-0.904975	0.979015	0.00601432	-1.55767	-0.142903
1	1	3	3.82	-0.905078	0.979033	0.00599635	-1.55758	-0.142144
1	1	3	3.83	-0.905163	0.979076	0.00596223	-1.55749	-0.141522
1	1	3	3.84	-0.905226	0.979179	0.00589731	-1.5574	-0.141057
1	1	3	3.85	-0.905268	0.979397	0.0057827	-1.55732	-0.140757
1	1	3	3.86	-0.905288	0.979802	0.00559598	-1.55726	-0.140629
1	1	3	3.87	-0.905288	0.980478	0.00531248	-1.55721	-0.140675
1	1	3	3.88	-0.905273	0.981521	0.00490728	-1.55718	-0.140898
1	1	3	3.89	-0.905246	0.983028	0.00435822	-1.5572	-0.141301
1	1	3	3.9	-0.905212	0.985088	0.00365004	-1.55727	-0.14188
1	1	3	3.91	-0.905178	0.987764	0.00278	-1.55741	-0.142628
1	1	3	3.92	-0.905151	0.991077	0.00176503	-1.55764	-0.143523
1	1	3	3.93	-0.905143	0.994971	0.000650401	-1.55798	-0.144521
1	1	3	3.94	-0.905164	0.999289	-0.000480318	-1.55845	-0.145551
1	1	3	3.95	-0.905233	1.00376	-0.00150607	-1.55907	-0.146503
1	1	3	3.96	-0.905376	1.00804	-0.00230411	-1.55989	-0.147227
1	1	3	3.97	-0.905642	1.01189	-0.00281012	-1.56108	-0.147529
1	1	3	3.98	-0.90611	1.01516	-0.00305708	-1.56291	-0.147178
1	1	3	3.99	-0.906881	1.01785	-0.00318161	-1.56577	-0.145895
1	1	3	4	-0.908082	1.02003	-0.00342083	-1.57016	-0.143368
1	1	3	4.01	-0.909848	1.02184	-0.0041099	-1.57663	-0.139262
1	1	3	4.02	-0.912318	1.02346	-0.00567793	-1.58577	-0.133245
1	1	3	4.03	-0.915629	1.02508	-0.00863391	-1.59812	-0.125027
1	1	3	4.04	-0.919979	1.02692	-0.0135286	-1.61406	-0.114392
1	1	3	4.05	-0.925705	1.02927	-0.020892	-1.63373	-0.101248
1	1	3	4.06	-0.933327	1.03245	-0.0311619	-1.65686	-0.0857013
1	1	3	4.07	-0.943474	1.03683	-0.0446206	-1.68267	-0.068161
1	1	3	4.08	-0.956734	1.04277	-0.0613821	-1.71013	-0.0493915
1	1	3	4.09	-0.973509	1.05071	-0.0814668	-1.7385	-0.0304571
1	1	3	4.1	-0.994008	1.06103	-0.104907	-1.76746	-0.0124778
1	1	3	4.11	-1.01827	1.07399	-0.131766	-1.79703	0.00370542
1	1	3	4.12	-1.04608	1.0895	-0.161995	-1.82718	0.0176933
1	1	3	4.13	-1.07686	1.107	-0.195243	-1.85763	0.0294815
1	1	3	4.14	-1.10962	1.12551	-0.230836	-1.88789	0.039364
1	1	3	4.15	-1.14328	1.14383	-0.267962	-1.91733	0.0478104
1	1	3	4.16	-1.17697	1.16086	-0.305798	-1.94527	0.0552998
1	1	3	4.17	-1.21024	1.17576	-0.343568	-1.97103	0.0621669
1	1	3	4.18	-1.24298	1.18815	-0.380586	-1.99417	0.0684722
1	1	3	4.19	-1.27532	1.1982	-0.416247	-2.01458	0.0739557
1	1	3	4.2	-1.30742	1.2064	-0.450014	-2.03252	0.0782229
1	1	3	4.21	-1.33939	1.21327	-0.481497	-2.04833	0.0810616
1	1	3	4.22	-1.37128	1.21931	-0.510526	-2.06232	0.0825949
1	1	3	4.23	-1.40309	1.2249	-0.537149	-2.07492	0.0832074
1	1	3	4.24	-1.43474	1.23025	-0.561533	-2.08668	0.0833776
1	1	3	4.25	-1.46605	1.23544	-0.583835	-2.09815	0.0835459
1	1	3	4.26	-1.49667	1.2405	-0.604119	-2.10981	0.0840352
1	1	3	4.27	-1.52612	1.24553	-0.622366	-2.12199	0.0849373
1	1	3	4.28	-1.55393	1.25064	-0.638522	-2.13487	0.0860255
1	1	3	4.29	-1.57972	1.25591	-0.652566	-2.1485	0.0869429
1	1	3	4.3	-1.60327	1.26136	-0.664595	-2.16281	0.087625
1	1	3	4.31	-1.62445	1.26693	-0.674883	-2.17754	0.0885447
1	1	3	4.32	-1.64307	1.27245	-0.683843	-2.19224	0.0905732
1	1	3	4.33	-1.65896	1.27765	-0.691906	-2.20643	0.0946317
1	1	3	4.34	-1.67201	1.28222	-0.699401	-2.21951	0.101393
1	1	3	4.35	-1.68228	1.28582	-0.706507	-2.23081	0.111157
1	1	3	4.36	-1.68999	1.28807	-0.713269	-2.23983	0.12382
1	1	3	4.37	-1.69542	1.28868	-0.719634	-2.24636	0.138815
1	1	3	4.38	-1.69887	1.28749	-0.725519	-2.2505	0.155092
1	1	3	4.39	-1.70069	1.28453	-0.730895	-2.25259	0.171366
1	1	3	4.4	-1.70126	1.27999	-0.735882	-2.253	0.186578
1	1	3	4.41	-1.70104	1.2742	-0.740793	-2.25209	0.200139
1	1	3	4.42	-1.70054	1.26769	-0.746099	-2.25016	0.211883
1	1	3	4.43	-1.70031	1.26116	-0.752362	-2.24747	0.221932
1	1	3	4.44	-1.70087	1.25534	-0.760114	-2.24419	0.230578
1	1	3	4.45	-1.70257	1.25079	-0.769694	-2.24039	0.238178
1	1	3	4.46	-1.70553	1.2477	-0.781129	-2.23602	0.245031
1	1	3	4.47	-1.70972	1.24602	-0.794166	-2.23095	0.251155
1	1	3	4.48	-1.71504	1.24557	-0.808375	-2.22507	0.256086
1	1	3	4.49	-1.72144	1.24613	-0.823262	-2.21826	0.259004
1	1	3	4.5	-1.72889	1.24743	-0.838383	-2.21039	0.259142
1	1	3	4.51	-1.73727	1.24916	-0.853435	-2.20138	0.256101
1	1	3	4.52	-1.74631	1.25097	-0.868233	-2.19124	0.249925
1	1	3	4.53	-1.75565	1.25254	-0.882617	-2.18018	0.241091
1	1	3	4.54	-1.76488	1.2536	-0.896469	-2.1686	0.23035
1	1	3	4.55	-1.77368	1.25411	-0.90985	-2.15699	0.218441
1	1	3	4.56	-1.78189	1.25422	-0.923079	-2.14572	0.20584
1	1	3	4.57	-1.7895	1.25422	-0.936644	-2.13492	0.192719
1	1	3	4.58	-1.79656	1.25438	-0.951003	-2.12439	0.179049
1	1	3	4.59	-1.80313	1.2548	-0.966427	-2.11377	0.16474
1	1	3	4.6	-1.80914	1.25549	-0.982962	-2.10259	0.14975
1	1	3	4.61	-1.81448	1.25643	-1.00054	-2.09044	0.134102
1	1	3	4.62	-1.81899	1.25771	-1.01911	-2.07719	0.117843
1	1	3	4.63	-1.82264	1.25949	-1.03872	-2.06307	0.101034
1	1	3	4.64	-1.82535	1.26184	-1.05947	-2.04874	0.0838546
1	1	3	4.65	-1.82707	1.2646	-1.08142	-2.03506	0.0667057
1	1	3	4.66	-1.8278	1.26749	-1.10452	-2.02265	0.0501532
1	1	3	4.67	-1.82766	1.27017	-1.12872	-2.01168	0.0347933
1	1	3	4.68	-1.82685	1.27232	-1.15396	-2.00194	0.0211955
1	1	3	4.69	-1.82565	1.2737	-1.18021	-1.993	0.00985459
1	1	3	4.7	-1.82441	1.2742	-1.20742	-1.98436	0.00108783
1	1	3	4.71	-1.82348	1.27379	-1.23548	-1.97554	-0.00504128
1	1	3	4.72	-1.82314	1.27256	-1.26421	-1.96622	-0.00881747
1	1	3	4.73	-1.82358	1.27068	-1.29334	-1.95632	-0.0109576
1	1	3	4.74	-1.82487	1.26846	-1.32245	-1.94607	-0.0123997
1	1	3	4.75	-1.82698	1.2663	-1.35097	-1.93598	-0.0138681
1	1	3	4.76	-1.82982	1.26463	-1.37832	-1.92664	-0.0156901
1	1	3	4.77	-1.8331	1.2638	-1.40424	-1.91847	-0.0179172
1	1	3	4.78	-1.83649	1.26391	-1.42878	-1.91149	-0.0203805
1	1	3	4.79	-1.83965	1.26485	-1.4521	-1.90539	-0.0226235
1	1	3	4.8	-1.84241	1.26633	-1.47439	-1.89959	-0.023959
1	1	3	4.81	-1.84468	1.26796	-1.49577	-1.89337	-0.0236696
1	1	3	4.82	-1.84646	1.26936	-1.5163	-1.88601	-0.0211587
1	1	3	4.83	-1.8478	1.27008	-1.53585	-1.87682	-0.0160356
1	1	3	4.84	-1.84874	1.26975	-1.5541	-1.86528	-0.00829951
1	1	3	4.85	-1.84927	1.26815	-1.5708	-1.85123	0.00147642
1	1	3	4.86	-1.84931	1.26521	-1.58586	-1.83491	0.0123212
1	1	3	4.87	-1.84876	1.26107	-1.59945	-1.81697	0.0233346
1	1	3	4.88	-1.84763	1.25603	-1.61186	-1.7984	0.0339459
1	1	3	4.89	-1.84611	1.25058	-1.62345	-1.78029	0.0438595
1	1	3	4.9	-1.84456	1.24531	-1.63454	-1.76361	0.0529826
1	1	3	4.91	-1.84335	1.24071	-1.64531	-1.74892	0.0614306
1	1	3	4.92	-1.84283	1.23702	-1.65579	-1.73633	0.0695119
1	1	3	4.93	-1.84323	1.23427	-1.66575	-1.72557	0.0776209
1	1	3	4.94	-1.84472	1.23235	-1.67481	-1.71615	0.0860557
1	1	3	4.95	-1.84738	1.2311	-1.6826	-1.70748	0.0949389
1	1	3	4.96	-1.85124	1.23035	-1.68891	-1.69893	0.104339
1	1	3	4.97	-1.85624	1.22994	-1.69375	-1.6899	0.114388
1	1	3	4.98	-1.8622	1.2297	-1.69727	-1.6799	0.125242
1	1	3	4.99	-1.8688	1.22946	-1.69968	-1.66862	0.136989
1	1	3	5	-1.87564	1.22908	-1.70125	-1.65603	0.149555
1	1	3	5.01	-1.88233	1.22852	-1.70222	-1.64245	0.162608
1	1	3	5.02	-1.88852	1.2278	-1.70276	-1.62863	0.175524
1	1	3	5.03	-1.89396	1.22702	-1.70297	-1.61547	0.187534
1	1	3	5.04	-1.89849	1.22628	-1.70295	-1.60376	0.198009
1	1	3	5.05	-1.90207	1.22564	-1.70277	-1.59394	0.206614
1	1	3	5.06	-1.90478	1.22516	-1.70247	-1.58612	0.213275
1	1	3	5.07	-1.90669	1.22485	-1.70212	-1.58025	0.218093
1	1	3	5.08	-1.90796	1.22471	-1.70175	-1.57612	0.221275
1	1	3	5.09	-1.9087	1.22472	-1.70141	-1.57347	0.223084
1	1	3	5.1	-1.90904	1.22486	-1.70114	-1.572	0.223807
1	1	3	5.11	-1.90908	1.22509	-1.70098	-1.57143	0.223735
1	1	3	5.12	-1.90891	1.22533	-1.70099	-1.57149	0.223156
1	1	3	5.13	-1.90857	1.22552	-1.70123	-1.57195	0.222349
1	1	3	5.14	-1.90811	1.22555	-1.70177	-1.57259	0.221596
1	1	3	5.15	-1.90754	1.22532	-1.70267	-1.57324	0.22118
1	1	3	5.16	-1.90688	1.22468	-1.70402	-1.57372	0.221401
1	1	3	5.17	-1.9061	1.22348	-1.70587	-1.57388	0.222569
1	1	3	5.18	-1.90522	1.22155	-1.70827	-1.57359	0.225007
1	1	3	5.19	-1.90422	1.21872	-1.71119	-1.5727	0.229034
1	1	3	5.2	-1.90313	1.21487	-1.71461	-1.5711	0.234943
1	1	3	5.21	-1.90194	1.20993	-1.71847	-1.5687	0.242959
1	1	3	5.22	-1.90063	1.20397	-1.72284	-1.56549	0.253188
1	1	3	5.23	-1.89912	1.19715	-1.72788	-1.56149	0.265545
1	1	3	5.24	-1.89729	1.18961	-1.73377	-1.55679	0.27966
1	1	3	5.25	-1.89495	1.18143	-1.7406	-1.55145	0.294844
1	1	3	5.26	-1.89195	1.17268	-1.74841	-1.54558	0.31028
1	1	3	5.27	-1.88818	1.16338	-1.75721	-1.53923	0.325362
1	1	3	5.28	-1.88364	1.15363	-1.767	-1.5324	0.339871
1	1	3	5.29	-1.87849	1.14368	-1.77778	-1.52515	0.353908
1	1	3	5.3	-1.873	1.13403	-1.78958	-1.51762	0.367752
1	1	3	5.31	-1.86752	1.12526	-1.80238	-1.50994	0.381693
1	1	3	5.32	-1.86239	1.11784	-1.81597	-1.50218	0.39587
1	1	3	5.33	-1.85793	1.11198	-1.82995	-1.49421	0.410108
1	1	3	5.34	-1.85431	1.1077	-1.84382	-1.48585	0.423867
1	1	3	5.35	-1.85169	1.10493	-1.85708	-1.47686	0.436433
1	1	3	5.36	-1.85017	1.10349	-1.86935	-1.46697	0.447279
1	1	3	5.37	-1.84983	1.10315	-1.88044	-1.45596	0.456276
1	1	3	5.38	-1.85076	1.10366	-1.89037	-1.44369	0.463665
1	1	3	5.39	-1.85296	1.10476	-1.89931	-1.43033	0.469977
1	1	3	5.4	-1.85641	1.10622	-1.90758	-1.4163	0.475934
1	1	3	5.41	-1.86101	1.10782	-1.91554	-1.40225	0.482339
1	1	3	5.42	-1.86659	1.10935	-1.92357	-1.3887	0.489925
1	1	3	5.43	-1.87289	1.11064	-1.932	-1.37596	0.499234
1	1	3	5.44	-1.87954	1.11155	-1.94109	-1.36419	0.510526
1	1	3	5.45	-1.8861	1.11194	-1.95088	-1.35348	0.523668
1	1	3	5.46	-1.89218	1.11177	-1.96113	-1.34389	0.538106
1	1	3	5.47	-1.89752	1.11102	-1.97137	-1.33549	0.553119
1	1	3	5.48	-1.90203	1.10968	-1.98104	-1.32825	0.568198
1	1	3	5.49	-1.9057	1.10771	-1.98973	-1.32205	0.583202
1	1	3	5.5	-1.90861	1.10504	-1.99724	-1.31667	0.598222
1	1	3	5.51	-1.91088	1.10162	-2.00352	-1.31186	0.613415
1	1	3	5.52	-1.91262	1.09741	-2.00861	-1.30741	0.628849
1	1	3	5.53	-1.91394	1.09246	-2.01259	-1.30317	0.644354
1	1	3	5.54	-1.91492	1.08688	-2.01551	-1.2991	0.659444
1	1	3	5.55	-1.91559	1.08092	-2.01743	-1.29526	0.673496
1	1	3	5.56	-1.91603	1.07493	-2.01854	-1.29172	0.686087
1	1	3	5.57	-1.91631	1.06926	-2.01909	-1.28854	0.697189
1	1	3	5.58	-1.91651	1.06417	-2.0194	-1.28572	0.707136
1	1	3	5.59	-1.91673	1.05976	-2.01973	-1.28319	0.716511
1	1	3	5.6	-1.91704	1.05601	-2.02036	-1.28082	0.72605
1	1	3	5.61	-1.9175	1.05283	-2.02148	-1.27845	0.736541
1	1	3	5.62	-1.91817	1.05007	-2.02327	-1.27594	0.748722
1	1	3	5.63	-1.9191	1.04759	-2.02583	-1.27315	0.763179
1	1	3	5.64	-1.92028	1.04525	-2.02919	-1.27001	0.78021
1	1	3	5.65	-1.9217	1.04297	-2.03329	-1.26649	0.79969
1	1	3	5.66	-1.92328	1.04073	-2.03791	-1.26273	0.820888
1	1	3	5.67	-1.92492	1.0386	-2.04269	-1.25894	0.842367
1	1	4	0	-1.75683	0.964357	-1.96543	-1.25534	1.13203
1	1	4	0.01	-1.76226	0.965717	-1.92701	-1.27138	1.13054
1	1	4	0.02	-1.76803	0.967451	-1.88942	-1.28641	1.12817
1	1	4	0.03	-1.77405	0.969672	-1.85379	-1.29978	1.12406
1	1	4	0.04	-1.78028	0.972594	-1.82096	-1.31123	1.11769
1	1	4	0.05	-1.7867	0.976422	-1.79143	-1.32078	1.10903
1	1	4	0.06	-1.7933	0.98127	-1.76547	-1.32853	1.09861
1	1	4	0.07	-1.80002	0.987111	-1.74314	-1.33468	1.08724
1	1	4	0.08	-1.80674	0.993729	-1.72424	-1.33944	1.07563
1	1	4	0.09	-1.81323	1.0007	-1.70832	-1.34305	1.06417
1	1	4	0.1	-1.8192	1.00749	-1.69474	-1.34575	1.05294
1	1	4	0.11	-1.82441	1.0137	-1.68284	-1.3478	1.04184
1	1	4	0.12	-1.82873	1.01912	-1.67195	-1.34946	1.03068
1	1	4	0.13	-1.83212	1.02374	-1.66144	-1.35096	1.01929
1	1	4	0.14	-1.83462	1.02762	-1.65078	-1.35247	1.00764
1	1	4	0.15	-1.83631	1.03092	-1.63965	-1.35411	0.995963
1	1	4	0.16	-1.83732	1.03379	-1.62795	-1.35591	0.984752
1	1	4	0.17	-1.8378	1.03635	-1.61568	-1.35785	0.974576
1	1	4	0.18	-1.83789	1.0387	-1.60285	-1.3599	0.965684
1	1	4	0.19	-1.83773	1.04089	-1.58956	-1.36208	0.957775
1	1	4	0.2	-1.83742	1.04295	-1.57601	-1.36443	0.950063
1	1	4	0.21	-1.83703	1.04488	-1.56249	-1.36699	0.941547
1	1	4	0.22	-1.83663	1.04664	-1.54917	-1.36976	0.931386
1	1	4	0.23	-1.83627	1.04821	-1.53611	-1.37269	0.919179
1	1	4	0.24	-1.83599	1.04954	-1.52329	-1.37564	0.905037
1	1	4	0.25	-1.8358	1.05057	-1.5107	-1.37842	0.889378
1	1	4	0.26	-1.83565	1.05131	-1.49827	-1.38085	0.872578
1	1	4	0.27	-1.83541	1.05179	-1.48593	-1.38279	0.854792
1	1	4	0.28	-1.83494	1.05202	-1.47351	-1.38406	0.836042
1	1	4	0.29	-1.8341	1.05203	-1.4608	-1.38448	0.816385
1	1	4	0.3	-1.83274	1.05179	-1.44765	-1.38381	0.796026
1	1	4	0.31	-1.83071	1.0513	-1.43399	-1.38186	0.77518
1	1	4	0.32	-1.8278	1.05061	-1.41991	-1.37853	0.753793
1	1	4	0.33	-1.82379	1.04985	-1.40561	-1.37391	0.731464
1	1	4	0.34	-1.81844	1.04922	-1.39143	-1.36831	0.707738
[truncated: 436,146+ more rows]
